# Supplementary material for: Characterization of Cancer Stem Cells in Laryngeal Squamous Cell Carcinoma by Single-cell RNA Sequencing
Source: Genomics Proteomics Bioinformatics. 2024 Aug 6;22(4):qzae056. doi: 10.1093/gpbjnl/qzae056 (PMC11522873; doi:10.1093/gpbjnl/qzae056)
Supplement: qzae056_Supplementary_Data [file qzae056_supplementary_data.zip]

Archive with 10 entries (10 files):
- Figure S2.tif
- Figure S3.tif
- Figure S4.tif
- supplementary material captions.docx
- Table S1-done.xlsx
- Table S2-done.xlsx
- Table S3-done.xlsx
- Table S4-done.xlsx
- Table S5-done.xlsx
- Figure S1.tif
