# Supplementary material for: Characterization of Cancer Stem Cells in Laryngeal Squamous Cell Carcinoma by Single-cell RNA Sequencing
Source: Genomics Proteomics Bioinformatics. 2024 Aug 6;22(4):qzae056. doi: 10.1093/gpbjnl/qzae056 (PMC11522873; doi:10.1093/gpbjnl/qzae056)
Supplement: qzae056_Supplementary_Data [file qzae056_supplementary_data.zip › Table S1-done.xlsx]

## Sheet: Table S1
Table S1 The clinical information and pathologic features of patients
Note: LVI, lymphovascular invasion; PNI, perineural invasion; ECE, extracapsular extension.
Number	Gender	Age	Pathologic diagnoses	Stage	Grade	LVI	PNI	ECE	Smoking	Alcohol	Metastatic	Differentiation	Tumor size
No. 1	Male	53	Laryngeal carcinoma	T3N2cM0	ⅣA	Y	N	Y	30 years,60 cigs/day	30 years	Lymphatic metastatic	Poorly differentiated	3.5*2.5*1.0 cm
No. 2	Male	63	Laryngeal carcinoma	T4N1M0	ⅣA	Y	N	N	30 years,40 cigs/day	40 years	Lymphatic metastatic	Moderately differentiated	3.0*3.0*2.0 cm
No. 3	Male	66	Laryngeal carcinoma	T3N2bM0	ⅣA	Y	N	Y	Yes (not specifically described)	Yes (not specifically described)	Lymphatic metastatic	Poorly differentiated	< 1.7 cm
