# Supplementary material for: Characterization of Cancer Stem Cells in Laryngeal Squamous Cell Carcinoma by Single-cell RNA Sequencing
Source: Genomics Proteomics Bioinformatics. 2024 Aug 6;22(4):qzae056. doi: 10.1093/gpbjnl/qzae056 (PMC11522873; doi:10.1093/gpbjnl/qzae056)
Supplement: qzae056_Supplementary_Data [file qzae056_supplementary_data.zip › Table S2-done.xlsx]

## Sheet: Table S2
Table S2 The differentially expressed genes of epithelial cells between LC and PT
Note: LC, LSCC tissues; PT, paracancerous tissues; LSCC, laryngeal squamous cell carcinoma; P_val, P value; avg_log2FC, average log2(fold change); pct.1, percent of detect in group; pct.2, percent of detect in all other group; P_val_adj, adjusted P value.
Gene	P_val	avg_log2FC	pct.1	pct.2	P_val_adj	Groups
AKR1C1	0	3.92804	0.921	0.684	0	LC
GSTM3	0	3.86536	0.897	0.402	0	LC
KRT16	7.24368e-90	2.89753	0.445	0.193	1.99679e-85	LC
CALML3	0	2.84533	0.927	0.27	0	LC
AKR1C3	1.55728e-274	2.81917	0.872	0.621	4.29279e-270	LC
NTS	1.42794e-194	2.81887	0.812	0.465	3.93626e-190	LC
SPRR2A	1.7801e-18	2.73237	0.153	0.075	4.90703e-14	LC
TFRC	0	2.67715	0.909	0.514	0	LC
SPRR2D	1.19424e-33	2.61491	0.134	0.036	3.29205e-29	LC
KRT6B	2.25421e-195	2.54596	0.514	0.122	6.21394e-191	LC
AKR1C2	0	2.48978	0.908	0.774	0	LC
NTRK2	0	2.42424	0.851	0.292	0	LC
S100A8	2.43466e-28	2.38927	0.439	0.298	6.71138e-24	LC
NDUFA4L2	1.72847e-231	2.28845	0.411	0.017	4.7647e-227	LC
DSC2	0	2.18392	0.736	0.214	0	LC
SPRR1B	2.61393e-22	2.1293	0.181	0.088	7.20557e-18	LC
KRT6A	0	2.10832	0.987	0.603	0	LC
COA6	0	2.01825	0.903	0.458	0	LC
CNFN	1.51234e-138	1.9531	0.48	0.162	4.16892e-134	LC
MIF	0	1.93585	0.986	0.628	0	LC
PFN2	0	1.93424	0.898	0.363	0	LC
CXCL14	3.37229e-119	1.91503	0.811	0.507	9.29606e-115	LC
IGFBP2	1.41129e-104	1.89763	0.927	0.765	3.89036e-100	LC
GPNMB	6.50106e-252	1.89098	0.805	0.367	1.79208e-247	LC
C12orf75	0	1.86356	0.831	0.273	0	LC
NDRG1	2.41133e-147	1.86238	0.786	0.495	6.64707e-143	LC
FTL	8.74171e-221	1.85403	0.999	0.998	2.40974e-216	LC
SLC2A1	9.55445e-236	1.83775	0.847	0.47	2.63378e-231	LC
ISG15	6.94659e-129	1.82771	0.664	0.377	1.9149e-124	LC
LDHA	0	1.80277	0.99	0.89	0	LC
IFI27	9.23624e-154	1.78975	0.889	0.661	2.54606e-149	LC
POLR2H	0	1.78619	0.937	0.557	0	LC
NDUFB3	0	1.76828	0.98	0.771	0	LC
ODC1	9.2005e-134	1.76031	0.903	0.748	2.53621e-129	LC
DSG3	4.56257e-204	1.74814	0.859	0.483	1.25772e-199	LC
RPL35A	0	1.74406	1	1	0	LC
DBI	0	1.73787	0.993	0.947	0	LC
CENPF	1.0316e-143	1.71776	0.329	0.038	2.84372e-139	LC
TP63	0	1.71101	0.887	0.404	0	LC
NQO1	0	1.70735	0.895	0.401	0	LC
DSC3	5.75562e-271	1.68852	0.913	0.529	1.58659e-266	LC
NCBP2-AS2	0	1.65232	0.897	0.408	0	LC
RCN2	0	1.65073	0.947	0.685	0	LC
IFI6	3.19228e-90	1.63182	0.572	0.34	8.79985e-86	LC
STMN1	1.08213e-300	1.62093	0.829	0.348	2.983e-296	LC
ETFB	1.00652e-217	1.61907	0.934	0.834	2.77457e-213	LC
SEM1	0	1.61817	0.999	0.928	0	LC
RANBP1	0	1.60627	0.957	0.728	0	LC
PTGR1	1.87387e-233	1.59639	0.89	0.598	5.1655e-229	LC
SNRPF	0	1.5936	0.968	0.797	0	LC
H2AFZ	1.5624e-217	1.57738	0.984	0.9	4.30693e-213	LC
GCLM	5.60885e-165	1.57551	0.848	0.566	1.54614e-160	LC
SNRPG	0	1.57177	0.987	0.868	0	LC
S100A2	1.71873e-117	1.56686	0.927	0.633	4.73784e-113	LC
ENO1	0	1.565	0.992	0.878	0	LC
SNRPE	0	1.56303	0.956	0.78	0	LC
PAK2	0	1.56233	0.972	0.742	0	LC
DHRS2	3.62379e-66	1.54608	0.121	0	9.98935e-62	LC
DNAJC19	0	1.54006	0.921	0.639	0	LC
SUMO1	0	1.53976	0.981	0.812	0	LC
PSMA4	0	1.53429	0.974	0.768	0	LC
SNRPD1	1.82874e-307	1.53314	0.964	0.773	5.04111e-303	LC
RAN	0	1.52064	0.99	0.865	0	LC
PSMD2	0	1.51858	0.966	0.666	0	LC
HMGB2	3.05622e-210	1.51304	0.794	0.421	8.42479e-206	LC
SLCO3A1	7.12507e-290	1.50251	0.716	0.22	1.9641e-285	LC
SNRPD2	0	1.49491	0.978	0.865	0	LC
GSTA9P	3.23029e-183	1.48052	0.331	0.011	8.90462e-179	LC
HIST1H1C	7.01986e-85	1.47245	0.445	0.21	1.93509e-80	LC
SMC4	5.15531e-271	1.4724	0.769	0.287	1.42111e-266	LC
PPP1R14B	0	1.46867	0.987	0.834	0	LC
PDCD5	0	1.46623	0.95	0.759	0	LC
TMEM14A	2.52591e-211	1.46607	0.795	0.462	6.96293e-207	LC
SEC61G	0	1.45898	0.992	0.895	0	LC
ABCC5	4.04069e-238	1.45651	0.86	0.479	1.11386e-233	LC
MRPL47	0	1.45429	0.912	0.555	0	LC
PDCD10	0	1.45269	0.967	0.671	0	LC
PTHLH	5.1969e-177	1.45208	0.43	0.077	1.43258e-172	LC
ABRACL	0	1.44655	0.926	0.578	0	LC
CTSC	1.213e-229	1.44153	0.956	0.678	3.34374e-225	LC
LSM4	8.84643e-298	1.44021	0.94	0.677	2.43861e-293	LC
EIF4EBP1	0	1.43841	0.867	0.38	0	LC
KRT6C	2.0754e-79	1.43733	0.183	0.016	5.72106e-75	LC
CNIH4	0	1.42775	0.927	0.489	0	LC
EPCAM	6.53201e-178	1.42576	0.913	0.79	1.80061e-173	LC
GPI	0	1.42151	0.912	0.499	0	LC
YWHAQ	0	1.41427	0.991	0.853	0	LC
TUBB	9.17871e-190	1.41425	0.92	0.708	2.5302e-185	LC
RPL22L1	1.42967e-247	1.41196	0.971	0.843	3.94103e-243	LC
TRA2B	4.27801e-203	1.41166	0.962	0.812	1.17928e-198	LC
TALDO1	0	1.40983	0.994	0.916	0	LC
SNRPB	0	1.40394	0.988	0.825	0	LC
ACAP2	1.0475e-285	1.39538	0.934	0.636	2.88754e-281	LC
PIGX	0	1.39497	0.832	0.347	0	LC
ZNF706	0	1.39478	0.985	0.824	0	LC
UQCRH	0	1.3926	0.995	0.984	0	LC
TIMM8B	0	1.39212	0.961	0.682	0	LC
LSM7	0	1.38989	0.97	0.838	0	LC
PERP	1.22593e-273	1.38962	0.999	0.956	3.3794e-269	LC
STMP1	0	1.3896	0.956	0.63	0	LC
SMS	1.53059e-249	1.38945	0.931	0.625	4.21922e-245	LC
TMSB10	4.97137e-298	1.38863	1	0.999	1.37041e-293	LC
RPL39L	5.12673e-235	1.38513	0.602	0.164	1.41323e-230	LC
PKP1	2.74518e-261	1.38401	0.81	0.361	7.56736e-257	LC
GMPS	0	1.3814	0.874	0.409	0	LC
GAPDH	0	1.38103	1	1	0	LC
ACTL6A	0	1.37905	0.857	0.355	0	LC
FTH1	0	1.37591	1	1	0	LC
NFE2L2	2.3899e-229	1.37184	0.992	0.853	6.58798e-225	LC
SCD	6.63398e-226	1.3617	0.504	0.084	1.82872e-221	LC
ANP32B	0	1.36001	0.984	0.871	0	LC
CCT5	0	1.34625	0.97	0.743	0	LC
KRT5	6.59995e-207	1.3355	0.973	0.654	1.81934e-202	LC
SDCCAG8	5.30617e-265	1.3339	0.868	0.496	1.4627e-260	LC
RHCG	6.38773e-52	1.33348	0.138	0.018	1.76084e-47	LC
ITGA6	1.30216e-138	1.32653	0.905	0.748	3.58953e-134	LC
OAZ1	0	1.32399	1	0.994	0	LC
HMGCS1	8.81289e-151	1.31797	0.794	0.478	2.42936e-146	LC
MAP1B	5.46902e-255	1.31781	0.497	0.05	1.50759e-250	LC
AP2M1	0	1.31743	0.983	0.801	0	LC
FXR1	1.58836e-296	1.31383	0.947	0.727	4.37848e-292	LC
MICOS10	9.3032e-197	1.31227	0.956	0.866	2.56452e-192	LC
TKT	5.51975e-285	1.31154	0.961	0.784	1.52157e-280	LC
GGCT	2.45805e-272	1.30863	0.906	0.58	6.77586e-268	LC
GLO1	1.17645e-293	1.30574	0.912	0.579	3.243e-289	LC
NOP58	1.21972e-274	1.3022	0.923	0.612	3.36227e-270	LC
SRSF9	0	1.30153	0.994	0.917	0	LC
PTMS	1.15786e-271	1.29562	0.97	0.734	3.19175e-267	LC
GJB6	9.58722e-164	1.29474	0.317	0.017	2.64281e-159	LC
SQLE	9.1706e-186	1.29231	0.606	0.216	2.52797e-181	LC
COX6C	0	1.29201	0.999	0.987	0	LC
CA12	1.08287e-164	1.28665	0.606	0.247	2.98503e-160	LC
NAA20	0	1.2849	0.968	0.699	0	LC
HIF1A	4.76319e-270	1.28392	0.849	0.432	1.31302e-265	LC
NOP10	0	1.28334	0.976	0.724	0	LC
ATP5MPL	0	1.28271	0.997	0.946	0	LC
AKR1B10	2.05807e-114	1.28	0.482	0.178	5.67328e-110	LC
TRMT112	0	1.27841	0.978	0.733	0	LC
TCTEX1D2	1.34854e-233	1.2708	0.726	0.307	3.7174e-229	LC
HSPE1	3.75043e-262	1.26952	0.985	0.94	1.03384e-257	LC
MRPL36	3.93601e-307	1.26557	0.917	0.557	1.085e-302	LC
MSMO1	6.31713e-122	1.26545	0.493	0.201	1.74138e-117	LC
TPM1	9.40526e-218	1.26119	0.87	0.542	2.59265e-213	LC
HMGA1	0	1.26005	0.962	0.704	0	LC
PPIA	1.12901e-305	1.25737	1	0.99	3.11223e-301	LC
C15orf61	6.07386e-263	1.25543	0.738	0.302	1.67432e-258	LC
RPS26	1.315e-246	1.24996	0.998	0.995	3.62494e-242	LC
PSMD11	2.08429e-304	1.24146	0.947	0.625	5.74556e-300	LC
AP2S1	0	1.23577	0.972	0.763	0	LC
ADH5	1.37571e-262	1.23299	0.934	0.671	3.79229e-258	LC
ME1	1.90592e-259	1.23238	0.525	0.071	5.25385e-255	LC
PTGES3	1.95895e-304	1.23099	0.99	0.915	5.40003e-300	LC
SLC7A5	1.94618e-215	1.22992	0.445	0.052	5.36484e-211	LC
TPI1	0	1.22916	0.998	0.947	0	LC
SFN	3.18989e-164	1.22451	0.975	0.731	8.79326e-160	LC
CLCA2	2.56016e-141	1.22356	0.765	0.412	7.05734e-137	LC
MAP3K13	4.24653e-235	1.22086	0.957	0.785	1.1706e-230	LC
SIAH2	3.20844e-258	1.22069	0.736	0.286	8.84438e-254	LC
DSP	3.84961e-61	1.21584	0.969	0.873	1.06118e-56	LC
CBX3	2.25679e-293	1.21431	0.954	0.706	6.22107e-289	LC
GJA1	1.10173e-136	1.21418	0.399	0.097	3.03703e-132	LC
PTTG1	1.35736e-154	1.20785	0.605	0.257	3.7417e-150	LC
PFDN2	2.79994e-234	1.20588	0.942	0.721	7.7183e-230	LC
LAMTOR4	3.03842e-210	1.20585	0.948	0.881	8.37571e-206	LC
EIF2S2	0	1.20509	0.984	0.816	0	LC
PCLAF	1.04772e-132	1.20499	0.323	0.047	2.88815e-128	LC
ATP5MC3	5.02978e-259	1.20484	0.992	0.969	1.38651e-254	LC
PCYT1A	1.82336e-274	1.20426	0.752	0.295	5.02626e-270	LC
JUP	2.80825e-201	1.20199	0.973	0.768	7.74123e-197	LC
RSRC1	3.85745e-294	1.20173	0.842	0.392	1.06335e-289	LC
RAB5IF	6.05452e-270	1.19898	0.941	0.628	1.66899e-265	LC
TYMP	2.08542e-103	1.19872	0.864	0.623	5.74866e-99	LC
GLRX5	2.00229e-267	1.19792	0.925	0.696	5.51951e-263	LC
NDUFB9	2.60848e-269	1.19765	0.981	0.876	7.19055e-265	LC
CSTB	4.67251e-129	1.19762	0.997	0.897	1.28803e-124	LC
HRAS	2.29225e-296	1.19674	0.927	0.555	6.31881e-292	LC
C1QBP	7.47271e-241	1.19634	0.961	0.841	2.05993e-236	LC
CKS1B	1.99838e-133	1.19563	0.726	0.445	5.50874e-129	LC
NDUFB5	4.44415e-269	1.19531	0.965	0.778	1.22508e-264	LC
HNRNPA3	3.83947e-290	1.19526	0.995	0.922	1.05839e-285	LC
SNHG6	3.32259e-244	1.19498	0.971	0.825	9.15905e-240	LC
RPS17	6.7808e-286	1.19362	0.954	0.715	1.8692e-281	LC
BIRC5	1.38011e-152	1.19086	0.311	0.022	3.80441e-148	LC
RBP7	1.21195e-182	1.18995	0.483	0.119	3.34085e-178	LC
MARCKS	7.95806e-224	1.18662	0.947	0.68	2.19372e-219	LC
RHEB	3.06416e-287	1.18194	0.975	0.788	8.44666e-283	LC
DEGS1	5.93075e-205	1.17836	0.703	0.315	1.63487e-200	LC
RPL38	0	1.17788	1	0.998	0	LC
UBXN7	2.46413e-246	1.17143	0.72	0.283	6.79263e-242	LC
SELENOT	4.71322e-277	1.16844	0.948	0.702	1.29925e-272	LC
PPIB	6.68913e-200	1.16778	0.993	0.982	1.84393e-195	LC
ELOC	1.53593e-299	1.16589	0.973	0.733	4.23394e-295	LC
CBR1	2.93832e-149	1.16322	0.924	0.769	8.09978e-145	LC
TARS	1.38976e-258	1.16311	0.815	0.399	3.831e-254	LC
PSMB2	1.52668e-246	1.16023	0.942	0.694	4.20844e-242	LC
YWHAH	9.30089e-288	1.15984	0.948	0.608	2.56388e-283	LC
DCUN1D5	6.55163e-273	1.15872	0.839	0.425	1.80602e-268	LC
NCBP2	2.41936e-278	1.15729	0.903	0.526	6.66921e-274	LC
H2AFV	1.59718e-211	1.15708	0.922	0.715	4.40278e-207	LC
SDC1	9.08904e-173	1.15612	0.939	0.64	2.50548e-168	LC
IMPA2	4.76901e-234	1.15535	0.826	0.451	1.31463e-229	LC
FABP5	7.5044e-11	1.15513	0.942	0.773	2.06866e-06	LC
SET	5.22653e-272	1.15425	0.996	0.96	1.44075e-267	LC
PGD	4.27025e-188	1.15059	0.89	0.586	1.17714e-183	LC
GSTP1	4.5053e-280	1.14946	1	0.993	1.24193e-275	LC
DNAJB11	1.39469e-223	1.14924	0.778	0.398	3.8446e-219	LC
MTHFD2	1.5964e-214	1.14916	0.697	0.291	4.40063e-210	LC
ARPP19	4.56846e-276	1.14911	0.921	0.58	1.25934e-271	LC
BNIP3	8.12936e-105	1.14874	0.682	0.423	2.24094e-100	LC
TUBA1B	9.47441e-106	1.14861	0.95	0.883	2.61171e-101	LC
RNF168	2.06339e-203	1.14634	0.854	0.463	5.68795e-199	LC
PRDX1	2.32047e-200	1.14483	0.996	0.975	6.3966e-196	LC
MCUR1	1.02242e-258	1.14321	0.821	0.436	2.8184e-254	LC
TMEM237	4.55291e-234	1.14183	0.703	0.276	1.25506e-229	LC
GPX2	4.76322e-171	1.14109	0.886	0.657	1.31303e-166	LC
ECT2	3.58395e-127	1.14044	0.389	0.101	9.87952e-123	LC
GTF2A2	3.10446e-272	1.13379	0.962	0.766	8.55776e-268	LC
NUDT1	2.42744e-192	1.13127	0.585	0.196	6.69148e-188	LC
HTATIP2	1.29473e-264	1.12999	0.871	0.493	3.56905e-260	LC
RPL39	0	1.12922	1	1	0	LC
H1FX	2.45763e-242	1.12726	0.964	0.706	6.77469e-238	LC
COMMD2	3.83381e-262	1.12445	0.779	0.348	1.05683e-257	LC
TOMM20	2.77766e-261	1.12416	0.989	0.974	7.65688e-257	LC
FKBP1A	4.54538e-248	1.12365	0.953	0.737	1.25298e-243	LC
RSL24D1	6.19587e-236	1.12138	0.953	0.809	1.70795e-231	LC
FAM89A	3.00149e-229	1.12059	0.596	0.158	8.27392e-225	LC
NME1	1.44269e-221	1.12042	0.908	0.668	3.97692e-217	LC
RAB18	8.14137e-287	1.12022	0.925	0.576	2.24425e-282	LC
SUMO2	0	1.11924	1	0.968	0	LC
TBL1XR1	7.82607e-206	1.1107	0.921	0.659	2.15734e-201	LC
PSMB1	3.96172e-256	1.11056	0.986	0.939	1.09209e-251	LC
CALB1	2.02432e-115	1.1098	0.208	0.002	5.58023e-111	LC
MAD2L1	1.33913e-148	1.10875	0.359	0.054	3.69144e-144	LC
CBX1	1.17797e-242	1.09958	0.784	0.371	3.2472e-238	LC
DHX36	4.83081e-218	1.09882	0.949	0.739	1.33166e-213	LC
IGFBP3	3.92387e-32	1.09517	0.77	0.574	1.08165e-27	LC
SLC6A8	2.83462e-131	1.08838	0.643	0.343	7.8139e-127	LC
PSMD7	4.07014e-242	1.08796	0.953	0.732	1.12198e-237	LC
UBE2S	5.95812e-111	1.08392	0.934	0.742	1.64241e-106	LC
TXNRD1	2.80103e-135	1.08332	0.894	0.676	7.72131e-131	LC
SLC7A11	2.29104e-147	1.08011	0.361	0.058	6.31548e-143	LC
PKM	6.44236e-223	1.07934	0.993	0.906	1.7759e-218	LC
PFN1	8.56342e-263	1.0791	0.988	0.941	2.36059e-258	LC
HSP90B1	1.60495e-84	1.07732	0.98	0.981	4.42421e-80	LC
FDFT1	6.51312e-162	1.07567	0.816	0.509	1.79541e-157	LC
PSAT1	4.79508e-160	1.07243	0.48	0.135	1.32181e-155	LC
SSR3	1.03732e-184	1.07229	0.97	0.813	2.85948e-180	LC
PSMD14	1.14286e-266	1.06781	0.89	0.513	3.15041e-262	LC
BOLA3	2.33813e-200	1.06728	0.844	0.535	6.44529e-196	LC
AKR1B1	8.4774e-86	1.0587	0.345	0.114	2.33688e-81	LC
MZT2B	1.21583e-268	1.05739	0.988	0.979	3.35155e-264	LC
PSMA1	7.32381e-240	1.05701	0.961	0.759	2.01888e-235	LC
CES1	1.39433e-142	1.05492	0.714	0.355	3.8436e-138	LC
TOP2A	4.58115e-110	1.04592	0.25	0.022	1.26284e-105	LC
DCUN1D1	1.04535e-257	1.04573	0.802	0.38	2.88162e-253	LC
COX5A	1.04035e-257	1.04572	0.993	0.935	2.86784e-253	LC
LRRC75A	1.52818e-135	1.04493	0.651	0.346	4.21258e-131	LC
SUB1	1.59107e-256	1.04454	0.992	0.933	4.38595e-252	LC
ADM	1.42151e-119	1.04346	0.794	0.495	3.91854e-115	LC
HILPDA	2.40893e-132	1.04166	0.384	0.086	6.64046e-128	LC
PGK1	6.52359e-163	1.03779	0.966	0.865	1.79829e-158	LC
FYTTD1	7.97575e-231	1.0368	0.853	0.496	2.1986e-226	LC
DUT	6.63398e-122	1.03592	0.914	0.79	1.82872e-117	LC
DYNLL1	3.20384e-247	1.03442	0.998	0.936	8.83171e-243	LC
EIF5A	7.61328e-247	1.03122	0.993	0.907	2.09868e-242	LC
PSMA7	1.55129e-204	1.0302	0.994	0.938	4.27628e-200	LC
CDK4	8.46205e-199	1.02943	0.778	0.424	2.33265e-194	LC
ATP2B1	3.93798e-91	1.02864	0.828	0.604	1.08554e-86	LC
HIST3H2A	2.63873e-119	1.02796	0.508	0.217	7.27394e-115	LC
EIF4G1	1.63291e-185	1.02608	0.934	0.716	4.50127e-181	LC
UBE2I	2.81018e-247	1.02388	0.954	0.721	7.74654e-243	LC
LSM5	4.17502e-178	1.02232	0.904	0.708	1.15089e-173	LC
NETO2	2.67074e-209	1.02101	0.393	0.024	7.36216e-205	LC
KLK10	2.89883e-22	1.02091	0.27	0.169	7.99091e-18	LC
S100A9	1.38544e-08	1.02038	0.662	0.681	0.000381912	LC
RPL35	8.71937e-277	1.01911	0.999	1	2.40358e-272	LC
YWHAZ	2.06347e-230	1.01886	0.999	0.936	5.68817e-226	LC
EIF3J	2.32531e-215	1.01839	0.951	0.736	6.40995e-211	LC
ROMO1	3.78634e-231	1.01702	0.973	0.834	1.04374e-226	LC
NRN1	3.39843e-168	1.01693	0.299	0.005	9.36812e-164	LC
UQCR11	8.59277e-262	1.01482	0.994	0.958	2.36868e-257	LC
SLC44A1	9.86101e-204	1.01336	0.761	0.39	2.71829e-199	LC
PPP1CB	4.55544e-224	1.01154	0.988	0.876	1.25575e-219	LC
MRPS34	3.83034e-210	1.01048	0.95	0.796	1.05587e-205	LC
NEFL	4.09655e-89	1.01024	0.167	0.003	1.12925e-84	LC
METTL26	5.8885e-208	1.0071	0.875	0.571	1.62322e-203	LC
YWHAE	0	1.00581	0.998	0.967	0	LC
SF3B6	7.55673e-236	1.00463	0.985	0.869	2.08309e-231	LC
UBE2C	1.42546e-105	1.00165	0.229	0.017	3.92943e-101	LC
ERRFI1	1.92535e-90	-1.0068	0.559	0.716	5.30741e-86	PT
FAM3B	2.89796e-93	-1.00782	0.229	0.483	7.98852e-89	PT
UNC5B-AS1	1.58304e-126	-1.00855	0.054	0.344	4.36381e-122	PT
EDN1	2.76642e-49	-1.00914	0.185	0.372	7.62591e-45	PT
CXCL1	1.77964e-84	-1.01769	0.048	0.265	4.90576e-80	PT
CEACAM6	6.65406e-86	-1.01984	0.06	0.295	1.83426e-81	PT
H19	4.80376e-59	-1.02007	0.054	0.223	1.3242e-54	PT
NOP53	7.31557e-264	-1.02124	0.832	0.979	2.01661e-259	PT
CCL28	2.25239e-121	-1.02473	0.067	0.36	6.20894e-117	PT
CXCL3	6.14472e-83	-1.02483	0.04	0.247	1.69385e-78	PT
SMIM22	2.99588e-210	-1.02581	0.055	0.492	8.25845e-206	PT
HLA-DMA	4.02818e-260	-1.03682	0.087	0.608	1.11041e-255	PT
ATP2A3	7.13996e-151	-1.03694	0.033	0.346	1.9682e-146	PT
ZFP36L2	5.17727e-105	-1.03943	0.818	0.871	1.42717e-100	PT
IGFBP7	2.8642e-97	-1.05047	0.107	0.371	7.89545e-93	PT
GRAMD2B	8.08747e-246	-1.05127	0.094	0.575	2.22939e-241	PT
CLDN7	1.07538e-34	-1.05848	0.683	0.698	2.9644e-30	PT
HLA-DQB1	1.27205e-137	-1.05967	0.094	0.429	3.50652e-133	PT
TSPAN8	1.62276e-171	-1.06231	0.011	0.339	4.47329e-167	PT
CEMIP2	1.78814e-170	-1.06478	0.227	0.6	4.92918e-166	PT
CH25H	1.44014e-216	-1.06595	0.004	0.392	3.96989e-212	PT
CLDN3	1.49443e-159	-1.07049	0.077	0.441	4.11954e-155	PT
FBP1	1.66132e-187	-1.07509	0.024	0.386	4.5796e-183	PT
CAST	2.08656e-164	-1.0781	0.913	0.923	5.7518e-160	PT
FHL2	1.10608e-163	-1.08168	0.185	0.561	3.04902e-159	PT
CLINT1	1.28539e-110	-1.08398	0.786	0.861	3.54329e-106	PT
MYADM	8.52299e-266	-1.08519	0.081	0.588	2.34945e-261	PT
FCGBP	4.47509e-130	-1.10705	0.037	0.329	1.2336e-125	PT
CTSS	2.58534e-238	-1.10754	0.096	0.582	7.12675e-234	PT
NR2F2	2.61402e-218	-1.1149	0.418	0.779	7.20581e-214	PT
FOXA1	4.14961e-291	-1.12403	0.077	0.601	1.14388e-286	PT
SYTL2	6.39957e-166	-1.12554	0.027	0.358	1.76411e-161	PT
CD74	0	-1.12616	0.551	0.951	0	PT
DNAJA1	1.61162e-141	-1.13239	0.95	0.934	4.44259e-137	PT
SLC44A4	1.89707e-189	-1.13559	0.029	0.404	5.22947e-185	PT
VSIG2	1.77597e-185	-1.13643	0.03	0.397	4.89564e-181	PT
CAPS	1.00964e-128	-1.13787	0.044	0.337	2.78317e-124	PT
SERTAD1	2.0222e-168	-1.14731	0.672	0.831	5.57441e-164	PT
MT-ND5	0	-1.14955	0.972	1	0	PT
CP	1.67888e-160	-1.15159	0.041	0.392	4.62799e-156	PT
TSHZ2	4.75463e-270	-1.15238	0.548	0.874	1.31066e-265	PT
NFKBIA	3.5922e-137	-1.15623	0.814	0.874	9.90225e-133	PT
SELENBP1	3.11915e-288	-1.16029	0.031	0.544	8.59825e-284	PT
MT-RNR1	1.41382e-233	-1.1643	0.986	1	3.89734e-229	PT
SLC16A9	5.6756e-121	-1.16689	0.052	0.325	1.56454e-116	PT
ANKRD37	5.50289e-119	-1.18181	0.41	0.674	1.51693e-114	PT
MUC7	3.21773e-63	-1.18291	0	0.128	8.86998e-59	PT
CAVIN2	1.99987e-116	-1.18488	0.133	0.43	5.51284e-112	PT
IER2	1.97869e-171	-1.19006	0.937	0.964	5.45447e-167	PT
BIRC3	2.45975e-187	-1.19638	0.105	0.507	6.78055e-183	PT
MACC1	6.51037e-145	-1.19673	0.076	0.406	1.79465e-140	PT
AC006518.7	2.36863e-60	-1.19833	0.001	0.124	6.52937e-56	PT
PPP1R15A	1.66489e-159	-1.20424	0.86	0.896	4.58944e-155	PT
KCNQ1OT1	1.05561e-57	-1.21304	0.682	0.741	2.90991e-53	PT
CCN1	1.01789e-49	-1.22057	0.361	0.518	2.80592e-45	PT
RDH10	9.86001e-51	-1.22487	0.539	0.624	2.71801e-46	PT
TMC5	1.4146e-218	-1.22772	0.043	0.476	3.89949e-214	PT
ADRB2	6.70885e-188	-1.22884	0.088	0.476	1.84936e-183	PT
EGR3	2.15767e-115	-1.23363	0.308	0.583	5.94783e-111	PT
MUC4	6.34547e-113	-1.23722	0.408	0.645	1.74919e-108	PT
TENT5A	2.47486e-232	-1.24198	0.151	0.621	6.8222e-228	PT
SSR4	8.9774e-143	-1.25644	0.979	0.995	2.47471e-138	PT
MIR22HG	8.17444e-259	-1.25653	0.214	0.683	2.25337e-254	PT
LMO7	1.50068e-123	-1.26283	0.543	0.729	4.13678e-119	PT
NDRG2	1.28749e-229	-1.26406	0.269	0.719	3.54909e-225	PT
CD63	0	-1.27895	0.982	1	0	PT
MT-ND3	0	-1.2838	0.984	1	0	PT
NR4A2	2.34478e-211	-1.28451	0.385	0.739	6.46361e-207	PT
CDC42EP5	4.4344e-255	-1.29603	0.137	0.633	1.22239e-250	PT
LRMP	4.90224e-233	-1.29701	0.013	0.436	1.35135e-228	PT
VMO1	2.45655e-168	-1.31815	0.016	0.344	6.77171e-164	PT
ADGRF1	9.16966e-187	-1.3209	0.059	0.451	2.52771e-182	PT
MAFF	4.62525e-219	-1.32464	0.63	0.835	1.275e-214	PT
KIAA1324	3.31817e-249	-1.33108	0.039	0.504	9.14686e-245	PT
CLCA4	9.62031e-122	-1.34122	0.023	0.282	2.65194e-117	PT
XBP1	3.68404e-63	-1.34264	0.761	0.79	1.01554e-58	PT
GP2	1.35322e-63	-1.34586	0.001	0.131	3.73028e-59	PT
RARRES3	4.3066e-179	-1.35133	0.385	0.72	1.18716e-174	PT
SOCS3	2.14043e-111	-1.35671	0.485	0.676	5.90032e-107	PT
MT-CO1	0	-1.35697	0.988	1	0	PT
AL450405.1	7.51704e-179	-1.35698	0.026	0.375	2.07215e-174	PT
HLA-DRB1	1.84904e-269	-1.36178	0.497	0.86	5.09706e-265	PT
HSPA1A	1.45616e-138	-1.3651	0.901	0.964	4.01406e-134	PT
CLDN4	4.37212e-141	-1.37723	0.724	0.878	1.20522e-136	PT
TXNIP	9.05391e-229	-1.37836	0.72	0.936	2.4958e-224	PT
CYP1B1	5.54036e-173	-1.38158	0.009	0.337	1.52726e-168	PT
TPT1	0	-1.38383	1	1	0	PT
JUNB	1.65358e-149	-1.38556	0.941	0.95	4.55827e-145	PT
KLF6	1.07645e-187	-1.39267	0.824	0.915	2.96734e-183	PT
CXCL2	6.35109e-132	-1.39357	0.059	0.363	1.75074e-127	PT
MT-ATP6	0	-1.39914	0.987	1	0	PT
AREG	7.45287e-98	-1.40019	0.515	0.69	2.05446e-93	PT
EGR1	1.20573e-147	-1.40231	0.747	0.866	3.32371e-143	PT
EPAS1	1.54672e-181	-1.40301	0.498	0.74	4.26369e-177	PT
ADH1C	2.22766e-214	-1.41241	0.095	0.527	6.14076e-210	PT
ATP12A	1.06416e-242	-1.41755	0.016	0.457	2.93346e-238	PT
CD55	2.00809e-179	-1.427	0.779	0.896	5.53549e-175	PT
HLA-DRA	3.81716e-275	-1.43213	0.541	0.882	1.05224e-270	PT
RNASE1	1.38782e-151	-1.43805	0.047	0.373	3.82566e-147	PT
CHL1	0	-1.45438	0.055	0.612	0	PT
SERPINF1	7.13271e-188	-1.45695	0.125	0.523	1.9662e-183	PT
ATF3	5.56649e-150	-1.46675	0.858	0.905	1.53446e-145	PT
FAM107B	7.22691e-297	-1.46776	0.527	0.874	1.99217e-292	PT
CYP2F1	3.08365e-126	-1.47741	0.002	0.246	8.5004e-122	PT
NCOA7	8.68264e-134	-1.48846	0.782	0.826	2.39346e-129	PT
IER3	2.46106e-194	-1.54834	0.838	0.903	6.78417e-190	PT
MT-ND1	0	-1.5492	0.977	1	0	PT
NR4A1	0	-1.55581	0.638	0.93	0	PT
IRF1	1.43847e-213	-1.56166	0.584	0.819	3.96529e-209	PT
ETS2	4.63794e-128	-1.56227	0.753	0.795	1.2785e-123	PT
FOLR1	5.62502e-133	-1.56495	0.029	0.313	1.55059e-128	PT
KRT7	3.95257e-159	-1.582	0.296	0.631	1.08957e-154	PT
ANKRD36C	4.03698e-132	-1.59322	0.109	0.432	1.11283e-127	PT
LYPD2	2.46905e-90	-1.59788	0.026	0.238	6.80618e-86	PT
NUCB2	7.46127e-263	-1.6334	0.815	0.937	2.05677e-258	PT
DUSP5	1.53076e-263	-1.63602	0.143	0.624	4.2197e-259	PT
CHST9	0	-1.64158	0.147	0.704	0	PT
MT-CO3	0	-1.65034	0.987	1	0	PT
GDF15	1.36697e-105	-1.65607	0.062	0.319	3.7682e-101	PT
MT-RNR2	0	-1.69074	0.992	1	0	PT
JUN	2.67558e-266	-1.6918	0.931	0.981	7.37549e-262	PT
FDCSP	2.29935e-48	-1.72219	0.012	0.128	6.33838e-44	PT
GALNT5	6.971e-268	-1.7305	0.066	0.565	1.92163e-263	PT
PRSS23	1.28239e-202	-1.73345	0.482	0.735	3.53502e-198	PT
IL1R2	1.96218e-111	-1.73835	0.047	0.302	5.40894e-107	PT
CXCL8	7.51479e-92	-1.74956	0.197	0.451	2.07153e-87	PT
MT-CYB	0	-1.7914	0.982	1	0	PT
LGALS3	1.47499e-248	-1.81377	0.875	0.979	4.06597e-244	PT
SERPINB11	7.34108e-136	-1.83502	0.022	0.3	2.02364e-131	PT
BTG2	2.93708e-307	-1.83876	0.784	0.934	8.09635e-303	PT
DUSP1	1.50047e-244	-1.87339	0.767	0.917	4.13619e-240	PT
MMP10	2.16472e-123	-1.87534	0.011	0.261	5.96726e-119	PT
ELF3	1.44264e-305	-1.89876	0.723	0.94	3.97679e-301	PT
SLC12A2	1.47577e-223	-1.91857	0.427	0.774	4.06811e-219	PT
DHRS9	7.90709e-149	-1.91892	0.041	0.359	2.17967e-144	PT
CYP2B7P	8.11259e-159	-1.93694	0.002	0.301	2.23632e-154	PT
GADD45B	8.82755e-282	-1.94626	0.686	0.902	2.4334e-277	PT
GPRC5A	0	-1.94936	0.477	0.864	0	PT
S100A1	1.09186e-121	-1.95983	0.022	0.275	3.00981e-117	PT
FRZB	5.0497e-90	-1.98594	0.004	0.187	1.392e-85	PT
CCN2	6.38167e-170	-2.03778	0.027	0.366	1.75917e-165	PT
KRT4	1.35229e-191	-2.04814	0.023	0.393	3.72772e-187	PT
LPO	9.62833e-139	-2.05282	0.004	0.271	2.65415e-134	PT
FOSB	0	-2.05557	0.774	0.963	0	PT
MSLN	1.46707e-212	-2.06028	0.037	0.446	4.04412e-208	PT
TFF3	5.89421e-148	-2.06264	0.033	0.351	1.6248e-143	PT
RPS4Y1	0	-2.14932	0.464	0.957	0	PT
CRISP3	7.48632e-106	-2.17377	0.014	0.238	2.06368e-101	PT
F3	1.5191e-251	-2.2138	0.553	0.813	4.18754e-247	PT
CEACAM5	3.94801e-132	-2.23534	0.032	0.316	1.08831e-127	PT
MUC16	1.22297e-188	-2.24306	0.038	0.412	3.37123e-184	PT
CYP4B1	0	-2.28521	0.091	0.643	0	PT
TSC22D1	1.28646e-284	-2.31838	0.745	0.915	3.54626e-280	PT
SPINK5	6.70297e-205	-2.33405	0.372	0.691	1.84774e-200	PT
FOS	0	-2.3474	0.858	0.976	0	PT
LCN2	1.26002e-104	-2.43039	0.596	0.769	3.47336e-100	PT
FAM3D	7.99387e-269	-2.43174	0.324	0.714	2.20359e-264	PT
CXCL17	2.37352e-232	-2.49815	0.425	0.741	6.54284e-228	PT
TSPAN1	3.41895e-156	-2.54928	0.409	0.676	9.42467e-152	PT
TCN1	1.93789e-179	-2.62199	0.16	0.526	5.34199e-175	PT
GSTA1	9.75653e-163	-2.64682	0.52	0.722	2.68948e-158	PT
AGR2	0	-2.6469	0.466	0.832	0	PT
SERPINB3	6.85852e-76	-2.68602	0.382	0.567	1.89062e-71	PT
AQP3	0	-2.72064	0.51	0.944	0	PT
AQP5	0	-2.83321	0.365	0.873	0	PT
S100P	1.06158e-145	-2.87527	0.267	0.569	2.92636e-141	PT
MUC5AC	3.37878e-105	-2.8968	0.005	0.217	9.31396e-101	PT
AZGP1	1.7808e-125	-3.17877	0.144	0.444	4.90894e-121	PT
PIGR	6.12016e-233	-3.35947	0.42	0.734	1.68708e-228	PT
LTF	1.34561e-160	-3.43003	0.307	0.621	3.70931e-156	PT
MSMB	2.95655e-249	-3.6909	0.204	0.653	8.15004e-245	PT
WFDC2	0	-3.74322	0.523	0.996	0	PT
SLPI	0	-3.81478	0.684	0.994	0	PT
STATH	4.46056e-270	-3.97585	0.115	0.611	1.2296e-265	PT
BPIFB1	5.2894e-227	-4.08937	0.358	0.719	1.45808e-222	PT
C6orf58	1.47415e-208	-4.56613	0.094	0.505	4.06365e-204	PT
PRH2	1.54179e-227	-4.63308	0.002	0.406	4.25009e-223	PT
SCGB3A1	0	-4.63717	0.493	0.966	0	PT
PRB3	3.36063e-193	-4.65301	0.002	0.356	9.26392e-189	PT
ZG16B	1.37368e-305	-4.94471	0.417	0.799	3.78668e-301	PT
AC020656.1	2.76685e-224	-5.09483	0.374	0.693	7.6271e-220	PT
PIP	4.18413e-163	-5.40418	0.311	0.609	1.1534e-158	PT
PRR4	5.88116e-261	-6.10227	0.377	0.724	1.6212e-256	PT
SCGB1A1	6.78142e-233	-6.46476	0.013	0.429	1.86937e-228	PT
LYZ	0	-6.8093	0.525	0.935	0	PT
SCGB3A2	3.33865e-300	-7.49969	0.364	0.748	9.20332e-296	PT
