# Supplementary material for: Characterization of Cancer Stem Cells in Laryngeal Squamous Cell Carcinoma by Single-cell RNA Sequencing
Source: Genomics Proteomics Bioinformatics. 2024 Aug 6;22(4):qzae056. doi: 10.1093/gpbjnl/qzae056 (PMC11522873; doi:10.1093/gpbjnl/qzae056)
Supplement: qzae056_Supplementary_Data [file qzae056_supplementary_data.zip › Table S3-done.xlsx]

## Sheet: Table S3
Table S3 The differentially expressed genes of SC-C1 and SC-C2
Note: SC-C1, stem cells cluster 1; SC-C2, stem cells cluster 2.
Gene	P_val	avg_log2FC	pct.1	pct.2	P_val_adj	Cluster
PRR4	1.5569e-189	3.64185	1	0.949	2.57806e-185	SC-C1
C6orf58	2.89746e-115	3.23216	0.991	0.827	4.7979e-111	SC-C1
LYZ	2.25577e-112	2.05348	1	0.969	3.73533e-108	SC-C1
CA2	1.3345e-89	1.9843	0.995	0.701	2.2098e-85	SC-C1
PIP	8.74241e-89	2.89344	1	0.98	1.44766e-84	SC-C1
ZG16B	7.19773e-87	2.03727	1	0.988	1.19187e-82	SC-C1
LPO	4.28125e-74	1.63887	0.995	0.752	7.08932e-70	SC-C1
S100A1	2.17769e-72	1.14037	1	0.85	3.60604e-68	SC-C1
AQP5	2.19887e-71	1.36282	1	0.957	3.64111e-67	SC-C1
FRZB	3.84019e-69	3.2104	0.858	0.437	6.35898e-65	SC-C1
TESC	8.09598e-69	1.72499	0.865	0.307	1.34061e-64	SC-C1
SCGB3A2	5.00777e-66	4.37733	1	0.882	8.29236e-62	SC-C1
AC020656.1	4.87698e-65	2.17766	1	0.929	8.0758e-61	SC-C1
NCALD	7.56715e-65	1.35099	0.982	0.673	1.25304e-60	SC-C1
NUCB2	5.40552e-56	0.946839	1	0.992	8.95101e-52	SC-C1
PHB	1.6103e-52	0.993067	1	0.984	2.66649e-48	SC-C1
PRB3	8.10522e-52	5.82473	0.881	0.575	1.34214e-47	SC-C1
SSR4	1.69122e-51	0.698928	1	1	2.80049e-47	SC-C1
PRH2	2.29149e-47	4.05913	0.851	0.795	3.79448e-43	SC-C1
TECPR1	8.00317e-46	1.13102	0.805	0.303	1.32525e-41	SC-C1
AC006518.7	1.10066e-42	2.67013	0.68	0.287	1.82258e-38	SC-C1
CLDN10	4.11767e-42	1.09068	0.959	0.65	6.81846e-38	SC-C1
PAIP2B	1.31737e-39	0.862556	0.89	0.472	2.18144e-35	SC-C1
C1QTNF3	1.51282e-36	1.27264	0.449	0.035	2.50507e-32	SC-C1
ATP2A3	2.44128e-32	1.00711	0.961	0.72	4.04251e-28	SC-C1
NPDC1	8.09343e-32	0.86793	0.979	0.862	1.34019e-27	SC-C1
ETV1	1.52823e-31	0.889243	0.551	0.138	2.53059e-27	SC-C1
METRN	3.63719e-31	0.881759	0.943	0.681	6.02283e-27	SC-C1
UPK3A	5.81621e-30	0.745295	0.453	0.067	9.63106e-26	SC-C1
STK39	2.41451e-29	0.752302	0.97	0.768	3.99818e-25	SC-C1
PLTP	1.66316e-27	0.768395	0.984	0.819	2.75403e-23	SC-C1
SOD3	4.13132e-27	1.08804	0.753	0.37	6.84104e-23	SC-C1
TPT1	1.94809e-26	0.626987	1	1	3.22584e-22	SC-C1
FAM20A	4.25189e-26	0.724909	0.725	0.315	7.04071e-22	SC-C1
PPP1R1B	4.63982e-26	0.650313	0.991	0.906	7.68307e-22	SC-C1
F5	2.44929e-25	0.631894	0.858	0.492	4.05578e-21	SC-C1
HTRA1	1.0073e-24	0.982282	0.876	0.626	1.66799e-20	SC-C1
SEC11C	3.12352e-24	0.580298	0.998	0.992	5.17223e-20	SC-C1
AZGP1	3.31256e-24	0.518632	1	0.984	5.48527e-20	SC-C1
BPIFB1	1.06309e-23	3.03171	0.954	0.933	1.76037e-19	SC-C1
ROPN1	1.42267e-23	0.627179	0.435	0.087	2.35581e-19	SC-C1
XBP1	1.45767e-23	0.782229	1	0.992	2.41376e-19	SC-C1
SLC40A1	1.59187e-23	0.617645	0.881	0.563	2.63598e-19	SC-C1
FUOM	7.85585e-23	0.760094	0.863	0.606	1.30085e-18	SC-C1
CACNB4	2.23277e-22	0.592179	0.462	0.11	3.69725e-18	SC-C1
SLC12A2	2.9959e-22	0.613722	1	0.98	4.96091e-18	SC-C1
CAPN12	5.97832e-22	0.629852	0.691	0.323	9.8995e-18	SC-C1
CTDSPL	1.79191e-21	0.657569	0.691	0.339	2.96723e-17	SC-C1
TSPAN13	1.93218e-21	0.667999	0.975	0.917	3.19949e-17	SC-C1
TMED3	3.39344e-21	0.66234	0.998	0.976	5.61919e-17	SC-C1
FUT8	2.31134e-20	0.57186	0.478	0.138	3.82735e-16	SC-C1
TCEAL2	6.49888e-20	0.599417	0.778	0.433	1.07615e-15	SC-C1
EIF4EBP1	2.0522e-19	0.563589	0.913	0.661	3.39823e-15	SC-C1
GP2	2.18702e-19	1.922	0.675	0.374	3.62148e-15	SC-C1
PART1	2.22662e-19	0.541112	0.97	0.819	3.68706e-15	SC-C1
CLDN22	5.24533e-19	0.651126	0.348	0.071	8.68574e-15	SC-C1
PRDX4	6.98151e-19	0.654621	0.986	0.945	1.15607e-14	SC-C1
LINC01829	1.01125e-18	0.759501	0.636	0.323	1.67454e-14	SC-C1
FXYD3	1.62523e-18	0.529253	0.986	0.906	2.69122e-14	SC-C1
FBP1	2.02081e-18	0.547775	0.865	0.602	3.34626e-14	SC-C1
SLPI	6.5416e-18	0.612624	1	1	1.08322e-13	SC-C1
STXBP6	1.08509e-17	0.527746	0.522	0.193	1.79679e-13	SC-C1
PRB1	1.12372e-17	1.17782	0.243	0.02	1.86076e-13	SC-C1
ROPN1B	1.70409e-17	0.50946	0.378	0.091	2.82181e-13	SC-C1
GCNT3	2.41364e-17	0.794853	0.876	0.681	3.99675e-13	SC-C1
BPIFA1	3.34363e-16	1.20446	0.195	0.008	5.53672e-12	SC-C1
MTIF3	7.92003e-16	0.54737	0.911	0.717	1.31148e-11	SC-C1
CRELD2	1.28775e-15	0.585725	0.945	0.803	2.13238e-11	SC-C1
TPST2	2.22611e-15	0.693565	0.469	0.197	3.68621e-11	SC-C1
VKORC1	4.18816e-15	0.545034	0.924	0.795	6.93517e-11	SC-C1
GGTA1P	1.5181e-14	0.536932	0.86	0.61	2.51382e-10	SC-C1
PDCD4	2.02516e-14	0.528269	0.961	0.882	3.35346e-10	SC-C1
SLC5A8	2.72933e-14	0.56985	0.746	0.453	4.5195e-10	SC-C1
PLA2G10	6.52848e-14	0.628128	0.208	0.02	1.08105e-09	SC-C1
AQP1	6.53784e-14	0.502969	0.307	0.071	1.0826e-09	SC-C1
MB	6.96951e-14	0.534754	0.767	0.5	1.15408e-09	SC-C1
PTGER3	1.08329e-13	0.548294	0.508	0.232	1.79382e-09	SC-C1
GNMT	8.07112e-13	0.52226	0.465	0.213	1.3365e-08	SC-C1
PRB4	9.46288e-13	4.28133	0.259	0.059	1.56696e-08	SC-C1
CST5	3.37278e-12	2.56748	0.199	0.031	5.58499e-08	SC-C1
PON3	7.52042e-12	0.508688	0.352	0.126	1.24531e-07	SC-C1
CKB	2.75552e-10	0.681233	0.545	0.327	4.56286e-06	SC-C1
ATP12A	1.22636e-09	0.752874	0.703	0.472	2.03073e-05	SC-C1
CRISP2	1.52912e-09	0.623409	0.432	0.224	2.53207e-05	SC-C1
TTYH1	2.34318e-09	0.643312	0.522	0.303	3.88007e-05	SC-C1
S100A6	7.04661e-121	3.75469	1	0.789	1.16685e-116	SC-C2
KRT19	6.56896e-111	3.06325	0.996	0.879	1.08775e-106	SC-C2
LCN2	6.94636e-102	3.50282	0.996	0.805	1.15025e-97	SC-C2
SCGB3A1	1.11997e-94	3.57545	0.996	0.995	1.85456e-90	SC-C2
KRT7	6.2341e-91	2.68432	0.988	0.721	1.0323e-86	SC-C2
LGALS3	2.2409e-89	1.75883	1	0.943	3.71071e-85	SC-C2
AHNAK	1.24508e-80	1.95936	0.862	0.263	2.06173e-76	SC-C2
ANXA1	6.31168e-75	3.37495	0.902	0.483	1.04515e-70	SC-C2
SAA1	4.72929e-73	2.96691	0.953	0.57	7.83124e-69	SC-C2
PERP	1.26877e-59	1.56541	0.992	0.922	2.10095e-55	SC-C2
TACSTD2	1.62245e-59	1.74962	0.972	0.812	2.68662e-55	SC-C2
CLU	2.03973e-59	3.34815	0.984	0.787	3.37759e-55	SC-C2
TAGLN2	5.11981e-58	1.63219	0.906	0.574	8.4779e-54	SC-C2
LY6E	5.86366e-56	2.53847	0.85	0.442	9.70963e-52	SC-C2
ANKRD36C	2.14074e-54	1.95416	0.823	0.362	3.54485e-50	SC-C2
ELF3	3.72317e-53	1.84626	0.953	0.824	6.16519e-49	SC-C2
S100A14	8.10794e-53	1.49396	0.583	0.073	1.34259e-48	SC-C2
CLDN7	6.61885e-48	1.3382	0.89	0.611	1.09602e-43	SC-C2
PTMA	4.96462e-46	1.14678	1	1	8.22091e-42	SC-C2
CLIC1	7.09593e-46	1.20199	0.953	0.737	1.17502e-41	SC-C2
MUC1	1.0291e-45	1.77448	0.768	0.382	1.70409e-41	SC-C2
ADIRF	2.1925e-45	1.51272	0.894	0.675	3.63055e-41	SC-C2
HLA-A	2.26838e-45	1.92378	0.996	0.934	3.7562e-41	SC-C2
FOXQ1	5.26022e-45	1.56018	0.555	0.101	8.7104e-41	SC-C2
C3	4.37766e-44	2.39525	0.469	0.043	7.24897e-40	SC-C2
RARRES1	3.13646e-43	3.19741	0.772	0.469	5.19366e-39	SC-C2
GSTP1	3.96276e-43	1.05745	0.996	0.998	6.56194e-39	SC-C2
MYL12B	1.04061e-42	1.07217	1	0.95	1.72315e-38	SC-C2
RUNX1	1.57889e-42	1.07118	0.717	0.465	2.61448e-38	SC-C2
NFIB	3.82636e-42	1.10263	0.965	0.892	6.33606e-38	SC-C2
PROM1	5.14821e-42	1.16288	0.921	0.677	8.52493e-38	SC-C2
EZR	7.73178e-42	1.49031	0.894	0.597	1.28031e-37	SC-C2
SLITRK6	5.70593e-41	1.20602	0.709	0.284	9.44846e-37	SC-C2
CCL28	6.54358e-41	1.07485	0.992	0.966	1.08355e-36	SC-C2
CP	7.46217e-41	2.18157	0.413	0.037	1.23566e-36	SC-C2
SYNE2	4.45172e-40	1.19226	0.921	0.778	7.37161e-36	SC-C2
YWHAZ	2.83031e-39	0.96525	0.965	0.856	4.68672e-35	SC-C2
TNFSF10	2.86732e-39	1.48405	0.846	0.686	4.748e-35	SC-C2
TSHZ2	5.22284e-39	1.0224	0.929	0.796	8.64851e-35	SC-C2
WFDC2	5.85613e-39	1.32243	1	1	9.69717e-35	SC-C2
PI3	7.60939e-39	2.40758	0.898	0.62	1.26004e-34	SC-C2
DMBT1	8.21871e-39	2.53778	0.693	0.318	1.36094e-34	SC-C2
UBC	8.68128e-39	1.01359	1	0.998	1.43753e-34	SC-C2
APP	3.69724e-38	0.99406	0.969	0.856	6.12226e-34	SC-C2
RARRES3	1.58309e-37	1.71961	0.598	0.195	2.62144e-33	SC-C2
C19orf33	1.72434e-37	1.45391	0.484	0.092	2.85534e-33	SC-C2
ZFP36L1	2.21832e-37	1.34965	0.972	0.947	3.67331e-33	SC-C2
RND3	3.00074e-37	1.46607	0.531	0.114	4.96893e-33	SC-C2
IFITM3	2.82787e-36	2.05297	0.862	0.638	4.68267e-32	SC-C2
GSN	5.76097e-36	1.17031	0.843	0.616	9.53959e-32	SC-C2
SAA2	2.42231e-35	2.67371	0.764	0.371	4.0111e-31	SC-C2
MGST1	3.94945e-35	1.40763	0.776	0.538	6.5399e-31	SC-C2
PALMD	6.33352e-35	1.02217	0.787	0.558	1.04877e-30	SC-C2
ENO1	8.30964e-35	1.10612	0.89	0.76	1.37599e-30	SC-C2
TMSB10	1.5766e-34	1.21121	0.996	0.998	2.6107e-30	SC-C2
HLA-B	2.07698e-34	1.82459	0.996	0.979	3.43927e-30	SC-C2
LMNA	2.84842e-34	1.16973	0.957	0.872	4.71669e-30	SC-C2
RBM39	4.44179e-34	0.816219	0.953	0.856	7.35517e-30	SC-C2
CX3CL1	7.11857e-34	0.729734	0.327	0.011	1.17876e-29	SC-C2
ACTG1	7.24942e-34	1.19131	1	0.993	1.20043e-29	SC-C2
CLDN4	8.07428e-34	1.48689	0.957	0.847	1.33702e-29	SC-C2
CAST	9.81917e-34	1.01272	0.909	0.78	1.62596e-29	SC-C2
RHOB	2.44837e-33	1.36691	0.835	0.675	4.05426e-29	SC-C2
VTCN1	3.55827e-33	0.655524	0.362	0.025	5.89213e-29	SC-C2
ALDH1A3	3.9735e-33	1.30965	0.677	0.268	6.57972e-29	SC-C2
HLA-DRB1	4.59271e-33	1.59464	0.945	0.854	7.60507e-29	SC-C2
S100A10	1.05042e-32	1.67068	0.665	0.297	1.73939e-28	SC-C2
SQSTM1	2.58252e-32	1.01849	0.965	0.936	4.2764e-28	SC-C2
TFCP2L1	2.96704e-32	1.18032	0.567	0.227	4.91311e-28	SC-C2
ASS1	3.00399e-32	1.03129	0.563	0.208	4.9743e-28	SC-C2
KRT8	4.46051e-32	1.01998	0.992	0.975	7.38615e-28	SC-C2
CTSD	6.72618e-32	1.27418	0.925	0.856	1.11379e-27	SC-C2
MALAT1	6.91786e-32	1.43176	1	1	1.14553e-27	SC-C2
CFH	7.03779e-32	0.807467	0.402	0.05	1.16539e-27	SC-C2
DEFB1	1.55942e-31	2.48695	0.315	0.016	2.58224e-27	SC-C2
ARID5B	1.96381e-31	0.983987	0.709	0.412	3.25188e-27	SC-C2
TPM4	2.08601e-31	1.14613	0.933	0.737	3.45422e-27	SC-C2
LINC00342	7.69549e-31	0.724961	0.37	0.037	1.2743e-26	SC-C2
SAT1	7.98361e-31	1.21035	1	0.984	1.32201e-26	SC-C2
PTTG1IP	8.7717e-31	0.826893	0.878	0.746	1.45251e-26	SC-C2
RAB11FIP1	1.05971e-30	1.31201	0.72	0.485	1.75478e-26	SC-C2
CHST9	1.10419e-30	0.923213	0.776	0.588	1.82843e-26	SC-C2
SOX4	1.26668e-30	1.85619	0.591	0.268	2.09749e-26	SC-C2
MUC5B	1.76344e-30	3.13269	0.5	0.128	2.92008e-26	SC-C2
KLF6	3.74173e-30	1.57133	0.917	0.817	6.19593e-26	SC-C2
CTNNB1	5.35393e-30	0.953504	0.787	0.609	8.86557e-26	SC-C2
MMP7	1.30302e-29	4.59016	0.276	0.011	2.15768e-25	SC-C2
CSTB	2.34586e-29	1.17074	0.89	0.748	3.88452e-25	SC-C2
EMP2	2.38925e-29	1.00393	0.657	0.311	3.95636e-25	SC-C2
HLA-DPA1	3.0202e-29	1.88013	0.531	0.199	5.00115e-25	SC-C2
ADAM28	3.24564e-29	0.593835	0.323	0.025	5.37445e-25	SC-C2
HLA-DRA	3.47868e-29	1.52935	0.957	0.863	5.76035e-25	SC-C2
HLA-DPB1	4.05114e-29	1.36088	0.736	0.476	6.70828e-25	SC-C2
CD14	6.43118e-29	1.09615	0.579	0.204	1.06494e-24	SC-C2
CD74	1.2469e-28	1.30274	1	0.982	2.06474e-24	SC-C2
HLA-E	1.36125e-28	1.04269	0.972	0.808	2.2541e-24	SC-C2
ANXA11	1.41842e-28	0.849147	0.756	0.526	2.34876e-24	SC-C2
CLDN3	1.47071e-28	0.943937	0.858	0.712	2.43535e-24	SC-C2
PPP1R15A	3.87267e-28	1.24293	0.878	0.682	6.41275e-24	SC-C2
AC020916.1	7.17758e-28	1.26224	0.705	0.49	1.18854e-23	SC-C2
RSRC2	1.03115e-27	0.684812	0.787	0.673	1.70748e-23	SC-C2
JUND	1.63141e-27	0.986955	0.984	0.959	2.70145e-23	SC-C2
FUS	1.64003e-27	0.958285	0.921	0.819	2.71573e-23	SC-C2
WSB1	1.80421e-27	0.923059	0.874	0.755	2.98759e-23	SC-C2
SPINT1	3.60496e-27	0.959902	0.689	0.529	5.96946e-23	SC-C2
HES4	3.80646e-27	1.04331	0.386	0.066	6.30312e-23	SC-C2
LINC01133	4.11569e-27	0.657274	0.323	0.027	6.81517e-23	SC-C2
KLF5	5.42963e-27	0.924954	0.945	0.801	8.99092e-23	SC-C2
TYMP	7.16819e-27	1.56353	0.496	0.176	1.18698e-22	SC-C2
SCNN1A	7.4581e-27	0.784477	0.78	0.602	1.23499e-22	SC-C2
CRACR2B	1.40258e-26	0.769952	0.862	0.659	2.32254e-22	SC-C2
ZFAS1	2.40269e-26	1.01667	0.874	0.753	3.97861e-22	SC-C2
SORBS2	3.35028e-26	0.977228	0.72	0.606	5.54773e-22	SC-C2
DDX17	3.58528e-26	0.683123	0.933	0.929	5.93687e-22	SC-C2
KLF2	4.3034e-26	1.46292	0.504	0.206	7.12601e-22	SC-C2
VSIG2	4.895e-26	0.652322	0.315	0.032	8.10563e-22	SC-C2
DSP	7.90932e-26	0.943269	0.795	0.627	1.3097e-21	SC-C2
HSP90AA1	9.78695e-26	0.889693	1	1	1.62062e-21	SC-C2
FMO2	1.16633e-25	1.02356	0.272	0.016	1.93133e-21	SC-C2
PLPP2	1.16881e-25	0.702951	0.961	0.892	1.93544e-21	SC-C2
AC027290.2	2.49289e-25	1.07608	0.606	0.256	4.12798e-21	SC-C2
CAPG	2.97425e-25	0.793693	0.472	0.167	4.92507e-21	SC-C2
INHBB	3.57717e-25	0.60464	0.232	0.005	5.92344e-21	SC-C2
SRSF5	5.71631e-25	0.725112	0.949	0.874	9.46563e-21	SC-C2
TF	5.90093e-25	1.34852	0.61	0.302	9.77135e-21	SC-C2
CITED4	6.46452e-25	0.934364	0.626	0.304	1.07046e-20	SC-C2
BAG1	6.68802e-25	0.82311	0.819	0.714	1.10747e-20	SC-C2
CYBA	1.18549e-24	1.06593	0.78	0.561	1.96306e-20	SC-C2
FAM3C	1.35388e-24	0.75893	0.783	0.618	2.24188e-20	SC-C2
DHCR24	1.42886e-24	1.00375	0.543	0.227	2.36605e-20	SC-C2
PSME1	1.48707e-24	0.889266	0.894	0.805	2.46243e-20	SC-C2
UTRN	1.57684e-24	0.773155	0.614	0.259	2.61109e-20	SC-C2
JUP	1.77123e-24	0.782805	0.665	0.384	2.93298e-20	SC-C2
ZKSCAN1	2.19056e-24	0.737329	0.669	0.442	3.62735e-20	SC-C2
S100A13	2.222e-24	0.781347	0.846	0.707	3.6794e-20	SC-C2
ANPEP	2.92691e-24	0.63444	0.232	0.007	4.84667e-20	SC-C2
DUSP23	3.54914e-24	1.27856	0.598	0.371	5.87703e-20	SC-C2
EFNB2	4.13923e-24	0.764846	0.378	0.069	6.85415e-20	SC-C2
RHOV	6.72403e-24	0.999903	0.335	0.055	1.11343e-19	SC-C2
AKR1C1	7.92441e-24	1.03647	0.811	0.654	1.3122e-19	SC-C2
PNISR	9.78598e-24	0.736053	0.929	0.808	1.62046e-19	SC-C2
GPX1	1.14269e-23	0.967027	0.906	0.81	1.89218e-19	SC-C2
NFKBIZ	1.24339e-23	0.896164	0.858	0.709	2.05893e-19	SC-C2
HNRNPA3	5.48338e-23	0.609835	0.953	0.849	9.07993e-19	SC-C2
SOD2	5.5208e-23	1.40509	0.925	0.764	9.14189e-19	SC-C2
ODF3B	6.77106e-23	0.746046	0.354	0.073	1.12122e-18	SC-C2
ATP1A1	6.7788e-23	0.726636	0.988	0.968	1.1225e-18	SC-C2
SPTBN1	1.1477e-22	0.638321	0.791	0.581	1.90048e-18	SC-C2
KIAA1217	1.17993e-22	0.703134	0.563	0.256	1.95384e-18	SC-C2
SKP1	1.27326e-22	0.733824	0.976	0.959	2.10839e-18	SC-C2
PLXNB2	1.29769e-22	0.792504	0.524	0.27	2.14885e-18	SC-C2
CRIP2	1.3231e-22	0.880486	0.488	0.217	2.19092e-18	SC-C2
PDLIM1	1.61829e-22	0.871646	0.65	0.35	2.67973e-18	SC-C2
HLA-F	1.71249e-22	0.988247	0.358	0.076	2.83572e-18	SC-C2
CEBPB	2.06812e-22	0.943596	0.902	0.764	3.4246e-18	SC-C2
PRRC2C	2.15899e-22	0.694938	0.882	0.803	3.57507e-18	SC-C2
PLA2G16	2.53082e-22	0.819025	0.567	0.261	4.19079e-18	SC-C2
DST	3.14144e-22	0.842448	0.835	0.648	5.2019e-18	SC-C2
STK38	8.4853e-22	0.55734	0.354	0.066	1.40508e-17	SC-C2
IVNS1ABP	1.719e-21	0.803426	0.787	0.59	2.8465e-17	SC-C2
SLC4A11	1.95071e-21	0.779665	0.307	0.05	3.23018e-17	SC-C2
DUSP1	2.20165e-21	1.36087	0.909	0.803	3.64572e-17	SC-C2
CCDC6	2.22341e-21	0.722594	0.65	0.389	3.68174e-17	SC-C2
VAMP8	2.25041e-21	0.599147	1	0.975	3.72646e-17	SC-C2
KTN1	2.44991e-21	0.561035	0.965	0.966	4.05681e-17	SC-C2
MCL1	2.5173e-21	0.709948	0.795	0.684	4.1684e-17	SC-C2
ANXA2	2.68794e-21	0.874101	1	0.982	4.45097e-17	SC-C2
ALCAM	2.75241e-21	0.707046	0.74	0.574	4.55772e-17	SC-C2
AFDN	2.9213e-21	0.620266	0.803	0.675	4.83737e-17	SC-C2
TSC22D1	3.20964e-21	0.749159	0.925	0.757	5.31484e-17	SC-C2
ERBB2	3.41318e-21	0.687427	0.531	0.268	5.65188e-17	SC-C2
NAPRT	4.55447e-21	0.626916	0.469	0.195	7.54174e-17	SC-C2
HMGB1	5.58206e-21	0.740334	0.961	0.938	9.24333e-17	SC-C2
TIMP1	8.7601e-21	0.748598	1	0.95	1.45059e-16	SC-C2
ATP1B1	9.27012e-21	0.776459	0.969	0.904	1.53504e-16	SC-C2
N4BP2L2	1.03007e-20	0.678122	0.878	0.783	1.70569e-16	SC-C2
CAPN2	1.18858e-20	0.6149	0.953	0.876	1.96818e-16	SC-C2
MT-RNR1	1.38039e-20	0.929253	1	1	2.28578e-16	SC-C2
CRABP2	1.42962e-20	0.83774	0.185	0.002	2.36731e-16	SC-C2
WEE1	1.54514e-20	1.01181	0.425	0.14	2.5586e-16	SC-C2
MYL6	1.57359e-20	0.757707	0.996	0.993	2.6057e-16	SC-C2
SDC4	1.58973e-20	0.924485	0.882	0.682	2.63243e-16	SC-C2
LINC01578	1.81406e-20	0.731458	0.854	0.737	3.0039e-16	SC-C2
DDAH2	1.83653e-20	0.727407	0.539	0.24	3.04111e-16	SC-C2
DSG2	1.84762e-20	0.702783	0.496	0.215	3.05948e-16	SC-C2
PDLIM4	1.9732e-20	0.644335	0.248	0.023	3.26742e-16	SC-C2
BICDL2	2.013e-20	0.719015	0.535	0.247	3.33333e-16	SC-C2
MAML2	2.04448e-20	0.665136	0.469	0.224	3.38545e-16	SC-C2
VMP1	2.05944e-20	1.08859	0.843	0.641	3.41023e-16	SC-C2
MYL12A	2.16349e-20	0.808558	0.917	0.844	3.58252e-16	SC-C2
NFE2L2	2.43039e-20	0.740833	0.717	0.565	4.02449e-16	SC-C2
IFI16	2.86499e-20	0.923025	0.543	0.243	4.74414e-16	SC-C2
RBP1	2.86758e-20	1.05385	0.323	0.066	4.74842e-16	SC-C2
MYH9	3.08506e-20	0.620868	0.846	0.698	5.10854e-16	SC-C2
PRDX1	3.53399e-20	0.652682	1	0.947	5.85193e-16	SC-C2
PSMB9	3.88413e-20	1.00349	0.35	0.092	6.43173e-16	SC-C2
TNFRSF12A	4.3694e-20	0.912706	0.299	0.053	7.2353e-16	SC-C2
CAPNS1	4.624e-20	0.671045	0.811	0.638	7.65688e-16	SC-C2
MUC16	4.72828e-20	1.22418	0.315	0.059	7.82957e-16	SC-C2
CD81	6.03005e-20	0.954378	1	0.991	9.98517e-16	SC-C2
SLC34A2	7.68974e-20	1.21062	0.449	0.206	1.27334e-15	SC-C2
BRD2	8.49971e-20	0.702773	0.87	0.787	1.40747e-15	SC-C2
GPBP1	8.57556e-20	0.600992	0.744	0.636	1.42003e-15	SC-C2
NFIX	9.27915e-20	0.543734	0.921	0.883	1.53653e-15	SC-C2
KRT6B	9.93422e-20	1.26393	0.283	0.041	1.64501e-15	SC-C2
SNRNP200	1.15276e-19	0.616613	0.512	0.263	1.90886e-15	SC-C2
PATJ	1.17116e-19	0.643754	0.657	0.348	1.93932e-15	SC-C2
ARID1B	1.37203e-19	0.593327	0.823	0.712	2.27194e-15	SC-C2
SFPQ	1.85604e-19	0.561943	0.866	0.789	3.07341e-15	SC-C2
YWHAB	2.50528e-19	0.650803	0.937	0.89	4.1485e-15	SC-C2
TPR	3.15489e-19	0.665217	0.697	0.462	5.22418e-15	SC-C2
ADD3	3.74687e-19	0.719162	0.638	0.373	6.20444e-15	SC-C2
FOXC1	3.92001e-19	0.764763	0.898	0.792	6.49114e-15	SC-C2
DYNC1H1	3.98959e-19	0.668315	0.787	0.6	6.60636e-15	SC-C2
HLA-DRB5	4.03089e-19	1.67795	0.496	0.217	6.67475e-15	SC-C2
ITGB4	4.33643e-19	0.67154	0.681	0.49	7.1807e-15	SC-C2
ACTN4	4.77851e-19	0.562089	0.744	0.632	7.91274e-15	SC-C2
NECTIN2	5.32205e-19	0.609269	0.528	0.304	8.81278e-15	SC-C2
APLP2	5.46672e-19	0.618027	0.945	0.902	9.05235e-15	SC-C2
TGM2	6.50401e-19	1.18806	0.197	0.009	1.077e-14	SC-C2
HLA-DQA1	6.63901e-19	1.56587	0.228	0.025	1.09935e-14	SC-C2
HNRNPA2B1	7.29583e-19	0.615084	1	1	1.20812e-14	SC-C2
KLF4	7.79284e-19	0.968735	0.646	0.568	1.29042e-14	SC-C2
AKAP13	8.06195e-19	0.585287	0.748	0.572	1.33498e-14	SC-C2
FOLR1	9.67127e-19	0.764571	0.984	0.982	1.60147e-14	SC-C2
INSR	9.85942e-19	0.608169	0.921	0.872	1.63262e-14	SC-C2
TMEM50A	1.03244e-18	0.552235	0.945	0.867	1.70961e-14	SC-C2
PMEPA1	1.17067e-18	0.796326	0.417	0.153	1.93852e-14	SC-C2
NIPBL	1.1731e-18	0.607842	0.752	0.481	1.94253e-14	SC-C2
TNFAIP2	1.21794e-18	1.20101	0.232	0.03	2.01679e-14	SC-C2
CXADR	1.41195e-18	0.732009	0.488	0.297	2.33806e-14	SC-C2
LXN	1.61784e-18	0.997003	0.579	0.41	2.67899e-14	SC-C2
JMJD1C	1.70112e-18	0.668777	0.713	0.538	2.81688e-14	SC-C2
PDLIM3	1.91345e-18	1.09774	0.335	0.08	3.16848e-14	SC-C2
TSPO	2.06776e-18	0.593124	0.984	0.961	3.424e-14	SC-C2
YPEL3	2.10212e-18	0.683097	0.528	0.281	3.48089e-14	SC-C2
TM4SF1	2.35325e-18	1.15794	0.764	0.535	3.89674e-14	SC-C2
SHROOM3	2.58001e-18	0.602753	0.465	0.208	4.27225e-14	SC-C2
PPL	3.19674e-18	0.547274	0.331	0.087	5.29347e-14	SC-C2
CTSB	3.46776e-18	0.789496	0.957	0.945	5.74226e-14	SC-C2
CCNL1	3.51108e-18	0.89283	0.929	0.808	5.81399e-14	SC-C2
TMEM165	3.86258e-18	0.709375	0.591	0.371	6.39604e-14	SC-C2
ERN2	3.89383e-18	0.525949	0.299	0.059	6.44779e-14	SC-C2
HSP90AB1	4.27294e-18	0.638739	1	0.998	7.07557e-14	SC-C2
ATP1B3	4.57383e-18	1.08963	0.606	0.387	7.57381e-14	SC-C2
RNF19A	4.74496e-18	0.763804	0.433	0.169	7.85718e-14	SC-C2
ANK3	4.75077e-18	0.624244	0.823	0.716	7.86681e-14	SC-C2
FAM133B	4.75482e-18	0.774821	0.744	0.629	7.8735e-14	SC-C2
ST6GAL1	4.85264e-18	0.599641	0.378	0.169	8.03549e-14	SC-C2
HLA-DQB1	7.56903e-18	1.29464	0.457	0.227	1.25336e-13	SC-C2
DMKN	7.57824e-18	0.595927	0.445	0.185	1.25488e-13	SC-C2
BTG3	7.60461e-18	0.767457	0.457	0.22	1.25925e-13	SC-C2
PER2	9.66368e-18	0.744712	0.539	0.284	1.60021e-13	SC-C2
CARHSP1	1.0013e-17	0.754338	0.476	0.213	1.65806e-13	SC-C2
BARX2	1.03575e-17	0.67033	0.528	0.32	1.7151e-13	SC-C2
MT-RNR2	1.05272e-17	0.902269	1	1	1.74319e-13	SC-C2
ACTB	1.17077e-17	0.862576	1	0.998	1.93868e-13	SC-C2
LPP	1.17492e-17	0.603099	0.677	0.542	1.94555e-13	SC-C2
HLA-C	1.26624e-17	0.989256	0.996	0.995	2.09676e-13	SC-C2
PKP4	1.40962e-17	0.627674	0.622	0.357	2.33419e-13	SC-C2
RBM25	1.43151e-17	0.601961	0.858	0.803	2.37044e-13	SC-C2
RAC1	1.49204e-17	0.542034	0.925	0.95	2.47067e-13	SC-C2
TMSB4X	1.50034e-17	0.970388	1	0.993	2.48441e-13	SC-C2
HNRNPU	1.64179e-17	0.730227	0.961	0.92	2.71864e-13	SC-C2
IFI27	1.76456e-17	3.17101	0.272	0.064	2.92193e-13	SC-C2
CFB	1.85687e-17	1.05994	0.248	0.039	3.07479e-13	SC-C2
LRRFIP1	1.98104e-17	0.691055	0.819	0.712	3.28041e-13	SC-C2
ITGB1	2.15491e-17	0.587884	0.85	0.735	3.56831e-13	SC-C2
TCF25	2.38469e-17	0.54888	0.933	0.867	3.94881e-13	SC-C2
NKTR	2.4873e-17	0.564565	0.843	0.725	4.11873e-13	SC-C2
IRF2BP2	2.56641e-17	0.599333	0.827	0.705	4.24972e-13	SC-C2
SRSF11	2.85549e-17	0.560412	0.878	0.799	4.7284e-13	SC-C2
NET1	3.95627e-17	0.683951	0.783	0.613	6.55118e-13	SC-C2
MTDH	4.03072e-17	0.542007	0.89	0.872	6.67446e-13	SC-C2
CCN1	6.14212e-17	1.14509	0.386	0.128	1.01707e-12	SC-C2
DNAJA1	6.35702e-17	0.754693	0.925	0.833	1.05266e-12	SC-C2
CEACAM6	6.6416e-17	1.3081	0.264	0.066	1.09978e-12	SC-C2
ANXA3	6.84339e-17	0.672643	0.85	0.748	1.1332e-12	SC-C2
ARHGAP5	7.7386e-17	0.522817	0.819	0.716	1.28143e-12	SC-C2
CTNND1	7.87773e-17	0.677796	0.646	0.41	1.30447e-12	SC-C2
FUT2	1.06693e-16	0.668126	0.52	0.284	1.76673e-12	SC-C2
CFLAR	1.11795e-16	0.519136	0.764	0.7	1.85121e-12	SC-C2
STOM	1.24283e-16	0.735239	0.453	0.19	2.058e-12	SC-C2
HNRNPH1	1.38412e-16	0.564924	0.917	0.865	2.29196e-12	SC-C2
UBXN1	1.39797e-16	0.563091	0.76	0.572	2.3149e-12	SC-C2
AGPAT2	1.45915e-16	0.625835	0.504	0.252	2.41621e-12	SC-C2
HNRNPF	1.64483e-16	0.50926	0.661	0.545	2.72368e-12	SC-C2
CD24	1.88472e-16	0.722913	0.996	0.986	3.12091e-12	SC-C2
SPTAN1	2.33883e-16	0.637465	0.646	0.394	3.87286e-12	SC-C2
RHOA	2.40231e-16	0.550846	0.929	0.888	3.97799e-12	SC-C2
SLFN5	2.93006e-16	0.714786	0.476	0.261	4.85188e-12	SC-C2
PKM	2.9314e-16	0.918748	0.906	0.817	4.85411e-12	SC-C2
SLC15A2	3.12813e-16	0.520356	0.358	0.108	5.17988e-12	SC-C2
C6orf15	3.60066e-16	0.679057	0.28	0.05	5.96233e-12	SC-C2
IL6ST	3.91892e-16	0.576921	0.677	0.533	6.48934e-12	SC-C2
APOL6	4.20761e-16	0.700966	0.386	0.211	6.96739e-12	SC-C2
IFI44L	4.39996e-16	0.944086	0.236	0.059	7.2859e-12	SC-C2
CLTB	4.53394e-16	0.563458	0.5	0.325	7.50775e-12	SC-C2
FOSB	4.73902e-16	1.04103	0.98	0.943	7.84734e-12	SC-C2
CDC42	5.66168e-16	0.560221	0.89	0.849	9.37518e-12	SC-C2
SMS	5.74697e-16	0.740917	0.531	0.341	9.51641e-12	SC-C2
CMTM6	5.75502e-16	0.547668	0.677	0.515	9.52974e-12	SC-C2
TPM3	6.0437e-16	0.503264	0.854	0.78	1.00078e-11	SC-C2
PFN1	9.36188e-16	0.622941	0.933	0.913	1.55023e-11	SC-C2
SRSF2	1.14058e-15	0.533757	0.827	0.767	1.88869e-11	SC-C2
SLC25A37	1.17536e-15	0.662133	0.803	0.723	1.94628e-11	SC-C2
PEG10	1.18831e-15	1.00073	0.579	0.295	1.96772e-11	SC-C2
DDX5	1.32447e-15	0.569746	1	1	2.19319e-11	SC-C2
S100A16	1.61023e-15	0.787459	0.496	0.279	2.66637e-11	SC-C2
PRDX6	1.68456e-15	0.583809	0.969	0.918	2.78946e-11	SC-C2
S100A4	1.72761e-15	0.774425	0.374	0.126	2.86075e-11	SC-C2
SESTD1	2.00802e-15	0.578501	0.476	0.227	3.32508e-11	SC-C2
SINHCAF	2.08939e-15	0.548982	0.421	0.16	3.45983e-11	SC-C2
MYADM	2.17845e-15	0.696721	0.693	0.645	3.60729e-11	SC-C2
AC092683.1	2.33183e-15	0.559928	0.339	0.098	3.86127e-11	SC-C2
SF1	2.37178e-15	0.517432	0.819	0.744	3.92743e-11	SC-C2
ANKRD12	2.6456e-15	0.545811	0.874	0.812	4.38085e-11	SC-C2
ZBTB7A	3.1653e-15	0.563523	0.614	0.41	5.24142e-11	SC-C2
CNDP2	3.36291e-15	0.532261	0.429	0.233	5.56864e-11	SC-C2
ARGLU1	3.46616e-15	0.632163	0.866	0.735	5.73961e-11	SC-C2
TAPBP	3.99735e-15	0.617564	0.815	0.721	6.61922e-11	SC-C2
IQGAP1	4.0382e-15	0.532924	0.913	0.851	6.68685e-11	SC-C2
SCARA3	4.05993e-15	0.751032	0.339	0.124	6.72284e-11	SC-C2
MIA	4.87391e-15	1.04751	0.559	0.334	8.0707e-11	SC-C2
PIK3IP1	4.91289e-15	0.541547	0.402	0.158	8.13526e-11	SC-C2
SON	5.40092e-15	0.555868	0.972	0.929	8.94339e-11	SC-C2
HSPB1	5.50715e-15	1.05911	0.85	0.686	9.11929e-11	SC-C2
S100A9	5.67297e-15	2.60054	0.476	0.261	9.39386e-11	SC-C2
BAZ2B	6.36247e-15	0.536273	0.795	0.673	1.05356e-10	SC-C2
PNPLA2	6.74578e-15	0.600213	0.461	0.245	1.11703e-10	SC-C2
NEBL	6.76014e-15	0.638656	0.52	0.3	1.11941e-10	SC-C2
EGFR	6.83947e-15	0.561796	0.366	0.162	1.13255e-10	SC-C2
SRRM2	6.89223e-15	0.557309	0.98	0.979	1.14128e-10	SC-C2
SH2D3A	6.91772e-15	0.516159	0.315	0.082	1.14551e-10	SC-C2
SET	7.1749e-15	0.574199	0.941	0.934	1.18809e-10	SC-C2
MAFF	7.31523e-15	0.935281	0.752	0.602	1.21133e-10	SC-C2
SOX9	8.18044e-15	0.617487	0.811	0.712	1.3546e-10	SC-C2
TES	8.22848e-15	0.561268	0.457	0.227	1.36255e-10	SC-C2
HNRNPK	9.15068e-15	0.51332	0.969	0.938	1.51526e-10	SC-C2
MIDN	9.8043e-15	0.728897	0.854	0.76	1.62349e-10	SC-C2
MPZL2	1.11643e-14	0.618078	0.583	0.341	1.8487e-10	SC-C2
PSME2	1.24989e-14	0.677697	0.791	0.723	2.06969e-10	SC-C2
HBP1	1.27956e-14	0.521191	0.48	0.3	2.11882e-10	SC-C2
B4GALT1	1.56433e-14	0.689383	0.744	0.632	2.59037e-10	SC-C2
TPM1	1.58572e-14	0.630802	0.76	0.828	2.6258e-10	SC-C2
ABHD5	1.59199e-14	0.678249	0.764	0.638	2.63618e-10	SC-C2
PTPRK	1.59409e-14	0.506443	0.398	0.174	2.63965e-10	SC-C2
KIAA1522	1.60145e-14	0.520177	0.626	0.435	2.65184e-10	SC-C2
PAWR	1.69031e-14	0.553241	0.508	0.295	2.79899e-10	SC-C2
CD46	1.77441e-14	0.611089	0.921	0.826	2.93824e-10	SC-C2
GBP2	1.8005e-14	0.621216	0.209	0.03	2.98145e-10	SC-C2
AGR2	1.83139e-14	1.9706	0.799	0.634	3.03261e-10	SC-C2
STAT1	1.86513e-14	0.918427	0.382	0.195	3.08846e-10	SC-C2
SNHG7	1.91751e-14	0.620878	0.626	0.389	3.1752e-10	SC-C2
BTG1	1.92776e-14	0.724424	0.941	0.833	3.19218e-10	SC-C2
ETS2	1.98084e-14	0.826823	0.417	0.183	3.28007e-10	SC-C2
GOLGB1	2.07905e-14	0.632788	0.969	0.954	3.44269e-10	SC-C2
ZFAND5	2.29322e-14	0.560665	0.78	0.664	3.79735e-10	SC-C2
AC021078.1	2.44864e-14	0.598272	0.508	0.272	4.05471e-10	SC-C2
PSMA4	2.57535e-14	0.584678	0.594	0.4	4.26453e-10	SC-C2
THOC2	2.58071e-14	0.514367	0.555	0.346	4.27339e-10	SC-C2
EXPH5	2.81175e-14	0.537486	0.378	0.153	4.65598e-10	SC-C2
TXNIP	2.85619e-14	0.705032	0.953	0.849	4.72957e-10	SC-C2
TOB1	3.37117e-14	0.692668	0.89	0.819	5.58232e-10	SC-C2
MYO6	3.77565e-14	0.535295	0.543	0.343	6.2521e-10	SC-C2
CES1	3.80978e-14	0.623285	0.189	0.025	6.30862e-10	SC-C2
PPA1	3.86251e-14	0.541858	0.984	0.975	6.39593e-10	SC-C2
NBEA	4.32827e-14	0.524587	0.457	0.275	7.16718e-10	SC-C2
MVP	4.4073e-14	0.619866	0.335	0.16	7.29804e-10	SC-C2
ZBTB20	4.44381e-14	0.502804	0.803	0.7	7.3585e-10	SC-C2
SLK	4.4549e-14	0.579988	0.508	0.293	7.37687e-10	SC-C2
CRIP1	4.79244e-14	0.82069	0.181	0.018	7.93581e-10	SC-C2
CDC42EP1	5.27008e-14	0.601867	0.362	0.178	8.72672e-10	SC-C2
NEAT1	5.69302e-14	0.988916	1	0.998	9.42707e-10	SC-C2
ARHGDIA	5.93694e-14	0.507367	0.689	0.503	9.83098e-10	SC-C2
CHD9	5.97881e-14	0.517215	0.85	0.728	9.90032e-10	SC-C2
HECTD1	6.0732e-14	0.521404	0.654	0.428	1.00566e-09	SC-C2
CD82	6.24508e-14	0.511377	0.709	0.545	1.03412e-09	SC-C2
XRCC5	6.84754e-14	0.512965	0.846	0.762	1.13388e-09	SC-C2
PHACTR2	6.94934e-14	0.501479	0.358	0.137	1.15074e-09	SC-C2
NPC2	7.64247e-14	0.66206	0.933	0.908	1.26552e-09	SC-C2
IFITM2	8.15081e-14	0.704392	0.386	0.254	1.34969e-09	SC-C2
CYLD	9.27138e-14	0.524895	0.441	0.243	1.53525e-09	SC-C2
GLYATL2	9.30135e-14	0.55418	0.228	0.057	1.54021e-09	SC-C2
BHLHE41	1.04408e-13	0.52622	0.307	0.11	1.72889e-09	SC-C2
PARP14	1.06557e-13	0.623511	0.331	0.124	1.76447e-09	SC-C2
PLEKHS1	1.08655e-13	0.580497	0.634	0.449	1.79922e-09	SC-C2
PLSCR1	1.0879e-13	0.697511	0.374	0.165	1.80145e-09	SC-C2
RAB25	1.13716e-13	0.500706	0.677	0.549	1.88302e-09	SC-C2
TAF1D	1.30109e-13	0.520819	0.693	0.574	2.15447e-09	SC-C2
SCGB2A1	1.31228e-13	0.623285	0.193	0.025	2.17301e-09	SC-C2
ROCK1	1.32383e-13	0.55473	0.524	0.341	2.19214e-09	SC-C2
EPS8	1.47952e-13	0.576788	0.346	0.137	2.44993e-09	SC-C2
PYGB	1.48034e-13	0.611775	0.539	0.336	2.45129e-09	SC-C2
EGR1	1.64251e-13	0.918739	0.839	0.755	2.71983e-09	SC-C2
ZC3H12A	1.69352e-13	0.744391	0.484	0.279	2.8043e-09	SC-C2
PPP1CB	1.71636e-13	0.546002	0.941	0.906	2.84212e-09	SC-C2
AQP3	1.7269e-13	0.690546	0.906	0.892	2.85958e-09	SC-C2
VWA1	1.88177e-13	0.586514	0.429	0.243	3.11603e-09	SC-C2
SERPING1	1.90611e-13	0.863678	0.382	0.174	3.15632e-09	SC-C2
ITGB8	1.97057e-13	0.587789	0.488	0.286	3.26306e-09	SC-C2
ODF2L	2.08372e-13	0.538001	0.37	0.158	3.45044e-09	SC-C2
CIB1	2.25763e-13	0.554255	0.89	0.817	3.7384e-09	SC-C2
ERBB3	2.26635e-13	0.597249	0.61	0.366	3.75285e-09	SC-C2
ADAR	2.31199e-13	0.530517	0.508	0.352	3.82842e-09	SC-C2
ARF6	2.40491e-13	0.532717	0.618	0.423	3.98228e-09	SC-C2
CD9	2.44507e-13	0.742273	0.992	0.998	4.04879e-09	SC-C2
POLR2A	2.72312e-13	0.508411	0.469	0.302	4.50922e-09	SC-C2
SLC3A2	2.75842e-13	0.578994	0.504	0.309	4.56767e-09	SC-C2
DYNC1I2	2.86835e-13	0.515004	0.575	0.364	4.7497e-09	SC-C2
TPBG	2.98779e-13	0.556323	0.362	0.172	4.94748e-09	SC-C2
EDN1	3.36029e-13	0.813567	0.205	0.032	5.5643e-09	SC-C2
EHF	3.65699e-13	0.565937	0.98	0.975	6.05561e-09	SC-C2
PHF3	3.73223e-13	0.569975	0.681	0.533	6.18019e-09	SC-C2
USP34	4.2279e-13	0.526524	0.602	0.382	7.00098e-09	SC-C2
BST2	4.23021e-13	1.0015	0.157	0.016	7.00481e-09	SC-C2
CXCL16	4.4564e-13	0.567328	0.386	0.204	7.37936e-09	SC-C2
BBOX1	4.58626e-13	0.611228	0.102	0	7.59439e-09	SC-C2
HDGF	4.90464e-13	0.556159	0.634	0.46	8.1216e-09	SC-C2
TPI1	5.53574e-13	0.515377	0.957	0.904	9.16664e-09	SC-C2
PLP2	8.17089e-13	0.579185	0.323	0.128	1.35302e-08	SC-C2
TAX1BP3	8.49724e-13	0.500186	0.409	0.169	1.40706e-08	SC-C2
CD151	8.85993e-13	0.59662	0.949	0.911	1.46712e-08	SC-C2
AC124319.1	1.02423e-12	0.639159	0.461	0.288	1.69603e-08	SC-C2
TRIM8	1.17077e-12	0.520246	0.504	0.291	1.93868e-08	SC-C2
HES1	1.25909e-12	1.0336	0.819	0.721	2.08492e-08	SC-C2
NFKBIA	1.27885e-12	0.860896	0.862	0.725	2.11765e-08	SC-C2
AKR1C2	1.41115e-12	0.721683	0.512	0.334	2.33672e-08	SC-C2
TLE4	1.45811e-12	0.606955	0.472	0.279	2.41449e-08	SC-C2
PTPN2	1.66557e-12	0.513495	0.465	0.286	2.75801e-08	SC-C2
MALL	1.79087e-12	0.554777	0.335	0.135	2.96551e-08	SC-C2
RIOK3	1.79101e-12	0.549569	0.61	0.403	2.96574e-08	SC-C2
ADAM9	2.18222e-12	0.522903	0.386	0.211	3.61355e-08	SC-C2
MX1	2.41581e-12	0.771377	0.299	0.112	4.00033e-08	SC-C2
TRA2A	2.85757e-12	0.549284	0.516	0.316	4.73185e-08	SC-C2
CHI3L2	3.22171e-12	0.666346	0.272	0.078	5.33482e-08	SC-C2
PSMB8	3.53326e-12	0.676485	0.575	0.444	5.85073e-08	SC-C2
RDH10	3.88073e-12	0.652793	0.374	0.142	6.4261e-08	SC-C2
GABRP	4.16814e-12	0.614074	0.173	0.037	6.90203e-08	SC-C2
FCGBP	4.16996e-12	1.18293	0.953	0.828	6.90504e-08	SC-C2
SRSF3	4.41687e-12	0.552916	0.87	0.794	7.3139e-08	SC-C2
ISG15	4.86626e-12	1.33431	0.299	0.135	8.05804e-08	SC-C2
RPS19	5.57646e-12	0.539624	1	1	9.23407e-08	SC-C2
SERINC2	5.6418e-12	0.544432	0.815	0.703	9.34225e-08	SC-C2
LMO7	6.62952e-12	0.512353	0.421	0.275	1.09778e-07	SC-C2
CDKN1C	7.88907e-12	0.735187	0.406	0.199	1.30635e-07	SC-C2
CRYAB	7.94288e-12	0.779745	0.217	0.062	1.31526e-07	SC-C2
KLF3	8.6719e-12	0.525949	0.602	0.387	1.43598e-07	SC-C2
SCPEP1	9.81831e-12	0.63734	0.465	0.318	1.62581e-07	SC-C2
NR4A2	1.05413e-11	0.79839	0.768	0.691	1.74553e-07	SC-C2
PALLD	1.11301e-11	0.560752	0.614	0.394	1.84303e-07	SC-C2
PTMS	1.15296e-11	0.592653	0.606	0.535	1.90918e-07	SC-C2
GBP1	1.2222e-11	0.575134	0.173	0.023	2.02385e-07	SC-C2
MGP	1.22231e-11	1.45364	0.551	0.449	2.02402e-07	SC-C2
CHMP1B	1.40361e-11	0.748964	0.496	0.291	2.32424e-07	SC-C2
MXI1	1.59509e-11	0.514372	0.465	0.259	2.6413e-07	SC-C2
TAP1	1.99681e-11	0.601421	0.217	0.073	3.30651e-07	SC-C2
DDX21	2.02069e-11	0.501113	0.63	0.419	3.34606e-07	SC-C2
CHD2	2.26558e-11	0.505797	0.571	0.357	3.75158e-07	SC-C2
PMAIP1	2.37199e-11	0.879666	0.394	0.199	3.92778e-07	SC-C2
PPP1R10	2.79759e-11	0.5282	0.665	0.465	4.63253e-07	SC-C2
CXCL8	2.91629e-11	1.62016	0.303	0.121	4.82908e-07	SC-C2
METTL7A	3.04878e-11	0.506505	0.843	0.705	5.04848e-07	SC-C2
FBXO32	3.51897e-11	0.649932	0.425	0.199	5.82706e-07	SC-C2
UBE2L6	3.59675e-11	0.611837	0.307	0.167	5.95586e-07	SC-C2
KRT17	3.76579e-11	1.98042	0.291	0.183	6.23578e-07	SC-C2
TUBA1C	4.25167e-11	0.526584	0.567	0.352	7.04034e-07	SC-C2
IFITM1	4.98869e-11	0.598083	0.118	0.007	8.26077e-07	SC-C2
IFRD1	5.69798e-11	0.685897	0.583	0.487	9.43528e-07	SC-C2
SYNJ2	6.2101e-11	0.553323	0.504	0.327	1.02833e-06	SC-C2
KRT18	6.64854e-11	0.557565	1	1	1.10093e-06	SC-C2
SPAG9	6.70015e-11	0.530347	0.469	0.277	1.10948e-06	SC-C2
TUBB4B	8.63425e-11	0.59738	0.906	0.86	1.42975e-06	SC-C2
CEACAM1	9.54712e-11	0.561247	0.386	0.231	1.58091e-06	SC-C2
JUN	1.03155e-10	1.01316	0.984	0.957	1.70815e-06	SC-C2
C6orf132	1.034e-10	0.513344	0.354	0.178	1.7122e-06	SC-C2
CXCL2	1.06484e-10	1.28685	0.709	0.554	1.76327e-06	SC-C2
NNMT	1.64021e-10	0.728114	0.169	0.034	2.71603e-06	SC-C2
NCL	1.7062e-10	0.505425	0.945	0.892	2.8253e-06	SC-C2
CTSC	1.73085e-10	0.51932	0.394	0.346	2.86611e-06	SC-C2
IL32	1.79861e-10	0.671651	0.224	0.064	2.97831e-06	SC-C2
LDLR	1.84034e-10	0.732863	0.701	0.634	3.04742e-06	SC-C2
TACC2	1.87551e-10	0.627634	0.469	0.281	3.10566e-06	SC-C2
CDC42EP4	1.87679e-10	0.505479	0.476	0.293	3.10778e-06	SC-C2
RAP2B	1.88702e-10	0.698413	0.303	0.14	3.12471e-06	SC-C2
NASP	1.94789e-10	0.50116	0.528	0.341	3.22551e-06	SC-C2
H3F3B	2.84889e-10	0.558985	1	1	4.71747e-06	SC-C2
TIPARP	2.85668e-10	0.632989	0.441	0.247	4.73037e-06	SC-C2
SLC44A4	2.90123e-10	0.503544	0.453	0.275	4.80414e-06	SC-C2
TGIF1	3.98929e-10	0.532578	0.469	0.265	6.60586e-06	SC-C2
TCIM	4.72089e-10	0.871053	0.571	0.577	7.81732e-06	SC-C2
GSTA1	5.46356e-10	1.01892	0.339	0.181	9.0471e-06	SC-C2
TUBA1A	5.47668e-10	0.582195	0.256	0.085	9.06884e-06	SC-C2
KRT14	5.73551e-10	2.40783	0.283	0.114	9.49743e-06	SC-C2
SMR3A	6.13262e-10	1.9354	0.24	0.078	1.0155e-05	SC-C2
TUBA1B	7.00897e-10	0.51862	0.866	0.828	1.16061e-05	SC-C2
TSC22D3	8.13571e-10	0.556621	0.602	0.535	1.34719e-05	SC-C2
MDK	8.82914e-10	0.767511	0.732	0.757	1.46202e-05	SC-C2
KCNQ1OT1	9.93104e-10	0.875158	0.693	0.579	1.64448e-05	SC-C2
NR4A1	1.17367e-09	0.808587	0.945	0.915	1.94348e-05	SC-C2
SLC38A2	1.19907e-09	0.518629	0.909	0.87	1.98554e-05	SC-C2
MT-CO3	1.35813e-09	0.514429	1	1	2.24892e-05	SC-C2
KRT23	1.40674e-09	0.702486	0.524	0.499	2.32942e-05	SC-C2
VEGFA	1.7447e-09	0.667181	0.563	0.421	2.88905e-05	SC-C2
STEAP4	1.90727e-09	0.663773	0.492	0.304	3.15825e-05	SC-C2
NRARP	2.50349e-09	0.603186	0.24	0.101	4.14554e-05	SC-C2
GOLM1	2.51416e-09	0.832896	0.402	0.318	4.1632e-05	SC-C2
XAF1	2.61125e-09	0.549857	0.268	0.114	4.32397e-05	SC-C2
C2	2.66205e-09	0.537692	0.406	0.281	4.40808e-05	SC-C2
EMP1	2.90242e-09	0.755838	0.264	0.121	4.80611e-05	SC-C2
BIRC3	3.03334e-09	0.710534	0.358	0.158	5.02291e-05	SC-C2
DDX3X	3.63897e-09	0.502341	0.898	0.796	6.02578e-05	SC-C2
JDP2	5.08243e-09	0.650354	0.394	0.192	8.416e-05	SC-C2
ATF3	5.72063e-09	0.926103	0.886	0.808	9.47279e-05	SC-C2
MAFB	7.95457e-09	0.730732	0.437	0.268	0.00013172	SC-C2
RHOC	1.45595e-08	0.52091	0.559	0.442	0.00024109	SC-C2
B2M	1.52241e-08	0.851714	1	1	0.000252096	SC-C2
MIR205HG	1.57318e-08	0.540193	0.232	0.082	0.000260503	SC-C2
AREG	1.94623e-08	1.18239	0.469	0.261	0.000322276	SC-C2
C15orf48	2.24361e-08	0.95333	0.268	0.112	0.00037152	SC-C2
S100A2	2.72201e-08	0.881122	0.323	0.167	0.000450737	SC-C2
ARRDC3	2.73442e-08	0.547941	0.598	0.412	0.000452793	SC-C2
PHLDA2	2.90473e-08	0.643146	0.465	0.291	0.000480995	SC-C2
CSN3	3.08649e-08	0.811125	0.142	0.03	0.000511092	SC-C2
INTS6	4.42887e-08	0.614791	0.681	0.556	0.000733376	SC-C2
KRT5	5.43362e-08	0.937889	0.339	0.199	0.000899753	SC-C2
SPRY1	6.21829e-08	0.554255	0.331	0.188	0.00102969	SC-C2
HSPH1	7.65337e-08	0.571908	0.52	0.325	0.00126732	SC-C2
FOSL2	8.40082e-08	0.516586	0.429	0.261	0.00139109	SC-C2
F3	9.00721e-08	0.62701	0.465	0.362	0.0014915	SC-C2
IFI6	9.40027e-08	1.35362	0.575	0.641	0.00155659	SC-C2
TSPAN1	9.77547e-08	0.856481	0.378	0.277	0.00161872	SC-C2
NEDD9	1.30478e-07	0.570977	0.484	0.341	0.00216059	SC-C2
DUSP5	1.42276e-07	0.663036	0.197	0.076	0.00235594	SC-C2
PLK2	1.6908e-07	0.591311	0.48	0.295	0.0027998	SC-C2
GADD45A	1.87898e-07	0.589845	0.374	0.231	0.00311141	SC-C2
SFRP1	1.94077e-07	0.600553	0.315	0.162	0.00321371	SC-C2
PLAUR	2.06555e-07	0.584525	0.327	0.24	0.00342035	SC-C2
MSMB	2.25939e-07	3.76525	0.642	0.581	0.00374133	SC-C2
MUC4	2.71576e-07	0.61141	0.205	0.092	0.00449702	SC-C2
KDM5B	4.62626e-07	0.52014	0.579	0.437	0.00766063	SC-C2
