# Supplementary material for: Characterization of Cancer Stem Cells in Laryngeal Squamous Cell Carcinoma by Single-cell RNA Sequencing
Source: Genomics Proteomics Bioinformatics. 2024 Aug 6;22(4):qzae056. doi: 10.1093/gpbjnl/qzae056 (PMC11522873; doi:10.1093/gpbjnl/qzae056)
Supplement: qzae056_Supplementary_Data [file qzae056_supplementary_data.zip › Table S4-done.xlsx]

## Sheet: Table S4
Table S4 Cancer stem cell gene signatures
Note: CSC, cancer stem cell.
Gene	P_val	avg_log2FC	pct.1	pct.2	P_val_adj	Marker genes	CSC-specific expressed genes
AZGP1	0	3.78974	0.925	0.059	0	Marker gene of CSC
CCL28	0	2.06516	0.906	0.047	0	Marker gene of CSC	YES
FOLR1	0	2.38728	0.89	0.02	0	Marker gene of CSC	YES
LTF	0	4.84973	0.89	0.118	0	Marker gene of CSC
PIGR	0	3.91502	0.988	0.093	0	Marker gene of CSC
SAA1	0	4.45623	0.874	0.047	0	Marker gene of CSC	YES
SCGB3A1	0	7.20158	0.98	0.205	0	Marker gene of CSC
SLPI	0	5.02351	1	0.218	0	Marker gene of CSC
WFDC2	0	4.34307	0.992	0.157	0	Marker gene of CSC
TCN1	3.39119e-299	2.94441	0.886	0.041	1.13089e-294	Marker gene of CSC	YES
PROM1	3.83134e-298	1.22711	0.713	0.01	1.27768e-293	Marker gene of CSC	YES
KRT7	5.92387e-287	2.79227	0.902	0.047	1.97549e-282	Marker gene of CSC	YES
FAM3D	1.32999e-282	2.08824	0.945	0.052	4.43526e-278	Marker gene of CSC
LCN2	2.28165e-281	3.5126	0.969	0.101	7.60884e-277	Marker gene of CSC
CXCL17	2.09087e-271	2.28268	0.933	0.055	6.97264e-267	Marker gene of CSC
SLC12A2	1.35602e-253	2.02666	0.866	0.123	4.52206e-249	Marker gene of CSC
PI3	4.85916e-249	2.98617	0.772	0.037	1.62043e-244	Marker gene of CSC	YES
DMBT1	1.48219e-248	2.69224	0.559	0.006	4.94281e-244	Marker gene of CSC	YES
EHF	3.99299e-247	1.68663	0.874	0.071	1.33158e-242	Marker gene of CSC
ZG16B	5.3533e-245	3.55693	0.917	0.133	1.78522e-240	Marker gene of CSC
KIAA1324	1.11036e-238	1.40727	0.768	0.039	3.70284e-234	Marker gene of CSC	YES
FCGBP	3.36544e-227	3.24052	0.744	0.052	1.12231e-222	Marker gene of CSC
SAA2	3.04347e-220	2.91468	0.598	0.014	1.01494e-215	Marker gene of CSC	YES
NDRG2	1.62621e-206	1.52026	0.89	0.098	5.42308e-202	Marker gene of CSC
CLU	4.61989e-205	3.71274	0.878	0.161	1.54064e-200	Marker gene of CSC
GMDS	5.80032e-202	1.24849	0.756	0.076	1.93429e-197	Marker gene of CSC
STATH	8.24339e-201	5.32863	0.654	0.127	2.74901e-196	Marker gene of CSC
PPP1R1B	6.10977e-194	0.862187	0.602	0.017	2.03749e-189	Marker gene of CSC	YES
RARRES1	2.1161e-193	2.67	0.598	0.03	7.05679e-189	Marker gene of CSC	YES
AQP5	3.10128e-192	1.5465	0.803	0.061	1.03422e-187	Marker gene of CSC
CLDN3	4.97991e-188	1.05024	0.638	0.024	1.6607e-183	Marker gene of CSC	YES
LRRC26	6.37192e-187	0.816451	0.591	0.017	2.12491e-182	Marker gene of CSC	YES
PIP	2.17582e-184	2.67578	0.87	0.127	7.25592e-180	Marker gene of CSC
TF	2.71831e-180	0.995153	0.457	0.006	9.06503e-176	Marker gene of CSC
KRT18	3.35851e-179	1.87697	0.972	0.178	1.12e-174	Marker gene of CSC
SDC4	3.19315e-177	1.37141	0.661	0.091	1.06485e-172	Marker gene of CSC
CD24	3.42449e-175	1.78222	0.862	0.145	1.142e-170	Marker gene of CSC
S100A1	6.19317e-173	1.47531	0.594	0.022	2.0653e-168	Marker gene of CSC	YES
SMIM22	3.29279e-170	0.856471	0.61	0.026	1.09808e-165	Marker gene of CSC	YES
LYZ	3.44653e-166	3.64523	0.894	0.326	1.14935e-161	Marker gene of CSC
KRT8	2.45565e-165	1.44264	0.937	0.158	8.18911e-161	Marker gene of CSC
CRISP3	1.76329e-163	2.35472	0.535	0.021	5.88021e-159	Marker gene of CSC	YES
PDZK1IP1	1.54755e-160	0.968707	0.583	0.025	5.16077e-156	Marker gene of CSC	YES
ELF3	2.30582e-160	1.82639	0.827	0.101	7.68944e-156	Marker gene of CSC
CRACR2B	5.85181e-159	0.803109	0.591	0.029	1.95146e-154	Marker gene of CSC	YES
NFIB	2.45733e-157	1.25905	0.783	0.092	8.19471e-153	Marker gene of CSC
EPCAM	2.93016e-154	0.779571	0.787	0.107	9.7715e-150	Marker gene of CSC
FOXC1	2.19821e-148	1.05048	0.638	0.052	7.3306e-144	Marker gene of CSC
XBP1	1.87743e-147	1.49738	0.913	0.341	6.26085e-143	Marker gene of CSC
INSR	9.41792e-147	0.964827	0.713	0.069	3.14069e-142	Marker gene of CSC
CLDN4	3.89389e-145	1.67571	0.787	0.101	1.29853e-140	Marker gene of CSC
P4HB	2.16491e-141	1.26076	0.929	0.421	7.21953e-137	Marker gene of CSC
PALMD	2.73659e-141	0.839278	0.571	0.032	9.12598e-137	Marker gene of CSC	YES
SOX9	9.01371e-140	0.803841	0.531	0.026	3.00589e-135	Marker gene of CSC	YES
MIA	1.23515e-137	0.866166	0.386	0.006	4.11897e-133	Marker gene of CSC
MUC1	3.90624e-134	1.31629	0.598	0.047	1.30265e-129	Marker gene of CSC	YES
ANXA3	3.21315e-132	0.852096	0.567	0.036	1.07152e-127	Marker gene of CSC	YES
TFCP2L1	2.06049e-131	0.724728	0.433	0.015	6.87132e-127	Marker gene of CSC
NUCB2	1.84798e-128	1.46792	0.839	0.263	6.16263e-124	Marker gene of CSC
CYP4X1	2.27674e-128	0.778459	0.476	0.02	7.59247e-124	Marker gene of CSC
TACSTD2	3.46123e-128	1.14385	0.823	0.145	1.15425e-123	Marker gene of CSC
AC020656.1	1.57318e-127	3.10526	0.768	0.176	5.24624e-123	Marker gene of CSC
PRR4	8.4172e-127	2.1419	0.807	0.143	2.80697e-122	Marker gene of CSC
PRSS8	3.7032e-123	0.604141	0.488	0.025	1.23494e-118	Marker gene of CSC
SPINT2	1.66519e-122	1.22384	0.921	0.297	5.55307e-118	Marker gene of CSC
KRT19	1.67203e-122	1.04823	0.929	0.234	5.57589e-118	Marker gene of CSC
PLEKHS1	2.11629e-122	0.568925	0.406	0.012	7.05741e-118	Marker gene of CSC
SLC5A1	2.86005e-121	0.515355	0.362	0.007	9.53771e-117	Marker gene of CSC
NFIX	1.9169e-118	0.819104	0.657	0.077	6.39249e-114	Marker gene of CSC
SLITRK6	1.319e-117	0.743906	0.476	0.025	4.39859e-113	Marker gene of CSC
PART1	2.77596e-117	0.688726	0.484	0.026	9.25728e-113	Marker gene of CSC
PLPP2	3.92094e-117	0.868912	0.717	0.102	1.30755e-112	Marker gene of CSC
LPO	1.62789e-115	1.13969	0.461	0.023	5.42867e-111	Marker gene of CSC
PPP1R9A	5.49647e-115	0.587718	0.402	0.014	1.83296e-110	Marker gene of CSC
BARX2	7.48608e-113	0.508945	0.354	0.008	2.49646e-108	Marker gene of CSC
SORBS2	1.18133e-112	0.841503	0.449	0.023	3.93949e-108	Marker gene of CSC
BPIFB1	1.73383e-111	2.18184	0.74	0.13	5.78197e-107	Marker gene of CSC
TMC5	7.07464e-109	0.714974	0.441	0.023	2.35925e-104	Marker gene of CSC
CDC42EP5	2.73034e-108	0.858507	0.591	0.062	9.10515e-104	Marker gene of CSC
CHST9	2.00518e-107	0.725854	0.512	0.041	6.68688e-103	Marker gene of CSC	YES
ALDH1A3	6.15091e-107	0.885311	0.461	0.028	2.05121e-102	Marker gene of CSC
CLDN7	1.79588e-105	0.844526	0.626	0.082	5.98889e-101	Marker gene of CSC
PLIN5	2.52506e-105	0.665444	0.37	0.013	8.42055e-101	Marker gene of CSC
FNBP1L	3.24683e-105	0.698673	0.531	0.052	1.08275e-100	Marker gene of CSC
ARFGEF3	4.94166e-105	0.604579	0.445	0.025	1.64794e-100	Marker gene of CSC
SH3BGRL2	7.29456e-105	0.580903	0.441	0.024	2.43259e-100	Marker gene of CSC
PPDPF	8.78528e-104	1.04021	0.941	0.533	2.92971e-99	Marker gene of CSC
TPD52L1	1.27781e-101	0.631621	0.602	0.082	4.26123e-97	Marker gene of CSC
ANKRD36C	1.89101e-101	1.28816	0.622	0.133	6.30614e-97	Marker gene of CSC
MUC5B	1.4628e-100	2.20304	0.382	0.018	4.87815e-96	Marker gene of CSC
GPRC5A	4.57684e-98	1.21954	0.563	0.064	1.52629e-93	Marker gene of CSC
HDLBP	1.28576e-93	0.869358	0.787	0.24	4.28775e-89	Marker gene of CSC
SCNN1A	1.24087e-92	0.689563	0.528	0.058	4.13807e-88	Marker gene of CSC
NFIA	3.47211e-91	0.707314	0.626	0.098	1.15788e-86	Marker gene of CSC
MEIS2	9.91757e-91	0.681518	0.453	0.041	3.30731e-86	Marker gene of CSC
CLDN10	7.53944e-90	0.620895	0.346	0.015	2.51425e-85	Marker gene of CSC
SCGB3A2	4.14801e-88	1.59583	0.701	0.143	1.38328e-83	Marker gene of CSC
NR2F2	8.46208e-88	0.503386	0.563	0.092	2.82193e-83	Marker gene of CSC
PTPRF	9.67996e-88	0.675812	0.555	0.074	3.22807e-83	Marker gene of CSC
SELENBP1	2.22983e-87	0.562652	0.441	0.036	7.43602e-83	Marker gene of CSC
TCEA3	6.93853e-87	0.63944	0.5	0.057	2.31386e-82	Marker gene of CSC
AGR2	9.96564e-87	1.77232	0.543	0.07	3.32334e-82	Marker gene of CSC
ST3GAL4	1.50867e-83	0.603888	0.441	0.042	5.03112e-79	Marker gene of CSC
TMED10	1.90542e-83	0.816239	0.862	0.374	6.35419e-79	Marker gene of CSC
KLF5	3.42563e-83	0.822953	0.657	0.134	1.14238e-78	Marker gene of CSC
RNASE1	3.47698e-83	0.748391	0.559	0.089	1.1595e-78	Marker gene of CSC
RRBP1	3.85899e-83	0.941762	0.843	0.289	1.2869e-78	Marker gene of CSC
NUPR1	5.04128e-83	0.990094	0.689	0.147	1.68117e-78	Marker gene of CSC
TIMP1	5.50731e-83	0.672946	0.878	0.294	1.83658e-78	Marker gene of CSC
LGALS3BP	6.03455e-81	0.963587	0.701	0.175	2.0124e-76	Marker gene of CSC
ADIRF	9.04652e-81	0.913478	0.681	0.148	3.01683e-76	Marker gene of CSC
FXYD3	3.07878e-80	0.666531	0.575	0.095	1.02671e-75	Marker gene of CSC
FARP1	1.3368e-79	0.665439	0.531	0.075	4.45796e-75	Marker gene of CSC
TSHZ2	1.50572e-79	0.826286	0.717	0.172	5.02129e-75	Marker gene of CSC
SELENOM	1.57052e-79	0.843473	0.799	0.235	5.23737e-75	Marker gene of CSC
PEG10	5.39765e-78	0.799501	0.366	0.029	1.80001e-73	Marker gene of CSC
KRT23	7.58031e-78	0.698112	0.339	0.019	2.52788e-73	Marker gene of CSC
CD59	3.90083e-77	0.954195	0.76	0.226	1.30085e-72	Marker gene of CSC
TMED3	5.97554e-77	0.751297	0.646	0.177	1.99272e-72	Marker gene of CSC
DSTN	2.79452e-76	0.632604	0.929	0.377	9.31916e-72	Marker gene of CSC
TSPAN6	1.34697e-75	0.519639	0.465	0.055	4.49187e-71	Marker gene of CSC
APP	1.86078e-75	0.814258	0.732	0.195	6.20534e-71	Marker gene of CSC
NPDC1	3.52916e-75	0.595953	0.52	0.079	1.17691e-70	Marker gene of CSC
TRIM2	3.03675e-73	0.531176	0.433	0.048	1.01269e-68	Marker gene of CSC
TCIM	6.58519e-72	1.13606	0.386	0.043	2.19603e-67	Marker gene of CSC
MGLL	2.86484e-70	0.561045	0.5	0.077	9.55365e-66	Marker gene of CSC
LGALS3	3.69587e-70	0.926573	0.906	0.38	1.2325e-65	Marker gene of CSC
SERINC2	8.33202e-68	0.625941	0.496	0.078	2.77856e-63	Marker gene of CSC
TSC22D1	8.33632e-67	0.708742	0.693	0.19	2.78e-62	Marker gene of CSC
FOXQ1	2.74079e-66	0.727199	0.421	0.052	9.13999e-62	Marker gene of CSC
ATP1B1	2.53079e-64	0.767838	0.689	0.193	8.43967e-60	Marker gene of CSC
PLTP	8.63863e-64	0.67138	0.476	0.076	2.88081e-59	Marker gene of CSC
CD151	1.1853e-63	0.772327	0.646	0.179	3.95275e-59	Marker gene of CSC
APIP	1.28924e-63	0.650569	0.484	0.118	4.29934e-59	Marker gene of CSC
SEC11C	1.58686e-63	0.835698	0.744	0.299	5.29185e-59	Marker gene of CSC
C6orf58	7.84687e-63	1.90431	0.472	0.08	2.61678e-58	Marker gene of CSC
CP	4.93475e-61	1.09805	0.343	0.038	1.64564e-56	Marker gene of CSC
PHB	1.73323e-60	0.775081	0.717	0.286	5.77997e-56	Marker gene of CSC
SMIM14	1.81084e-60	0.593228	0.693	0.208	6.03877e-56	Marker gene of CSC
TMEM59	1.68493e-59	0.773047	0.87	0.541	5.6189e-55	Marker gene of CSC
SLC26A2	7.57901e-59	0.625494	0.449	0.08	2.52745e-54	Marker gene of CSC
ASS1	8.34659e-57	0.508044	0.358	0.041	2.78342e-52	Marker gene of CSC
S100A13	3.46945e-55	0.579984	0.539	0.125	1.15699e-50	Marker gene of CSC
LDLR	4.37753e-55	0.808194	0.48	0.135	1.45982e-50	Marker gene of CSC
CXCL2	5.78194e-55	1.48043	0.5	0.109	1.92816e-50	Marker gene of CSC
AQP3	1.28316e-54	0.527766	0.598	0.164	4.27907e-50	Marker gene of CSC
CANX	1.67141e-54	0.675042	0.87	0.419	5.57383e-50	Marker gene of CSC
CHPT1	3.97674e-54	0.609758	0.591	0.161	1.32616e-49	Marker gene of CSC
SPINT1	1.34679e-53	0.6373	0.409	0.083	4.49127e-49	Marker gene of CSC
CD63	3.12242e-53	0.738919	0.972	0.604	1.04127e-48	Marker gene of CSC
TSPAN13	1.00039e-52	0.54818	0.539	0.13	3.33611e-48	Marker gene of CSC
AFDN	1.60738e-52	0.511686	0.492	0.104	5.3603e-48	Marker gene of CSC
TM4SF1	6.36044e-52	0.965513	0.492	0.106	2.12108e-47	Marker gene of CSC
METTL7A	2.19854e-51	0.538767	0.476	0.1	7.33171e-47	Marker gene of CSC
ANK3	2.75743e-51	0.552961	0.524	0.124	9.19549e-47	Marker gene of CSC
CITED4	2.33402e-48	0.517663	0.413	0.077	7.7835e-44	Marker gene of CSC
MCFD2	6.83531e-48	0.541436	0.551	0.154	2.27944e-43	Marker gene of CSC
C3	1.18178e-47	1.12848	0.37	0.061	3.94099e-43	Marker gene of CSC
SH3YL1	3.23654e-46	0.529081	0.571	0.168	1.07932e-41	Marker gene of CSC
EFNA1	7.9255e-46	0.564813	0.362	0.06	2.64299e-41	Marker gene of CSC
ATP1A1	3.10262e-45	0.700301	0.795	0.416	1.03466e-40	Marker gene of CSC
MGST1	1.09266e-43	0.723442	0.476	0.118	3.6438e-39	Marker gene of CSC
CYB5A	5.90253e-42	0.5059	0.602	0.205	1.96837e-37	Marker gene of CSC
FKBP11	8.79351e-42	0.580135	0.496	0.137	2.93246e-37	Marker gene of CSC
PDIA3	1.79199e-41	0.628639	0.89	0.532	5.97592e-37	Marker gene of CSC
GFPT1	2.67332e-41	0.503936	0.465	0.123	8.91498e-37	Marker gene of CSC
DNAJC3	6.15344e-40	0.522176	0.657	0.257	2.05205e-35	Marker gene of CSC
MYDGF	1.62571e-39	0.583704	0.697	0.314	5.42143e-35	Marker gene of CSC
CAPN2	6.35399e-39	0.534355	0.626	0.237	2.11893e-34	Marker gene of CSC
CEBPD	2.46092e-35	0.869433	0.657	0.283	8.20669e-31	Marker gene of CSC
RHOB	1.85595e-29	0.707681	0.583	0.254	6.18922e-25	Marker gene of CSC
HES1	4.11992e-28	0.680017	0.524	0.203	1.37391e-23	Marker gene of CSC
