# Supplementary material for: Characterization of Cancer Stem Cells in Laryngeal Squamous Cell Carcinoma by Single-cell RNA Sequencing
Source: Genomics Proteomics Bioinformatics. 2024 Aug 6;22(4):qzae056. doi: 10.1093/gpbjnl/qzae056 (PMC11522873; doi:10.1093/gpbjnl/qzae056)
Supplement: qzae056_Supplementary_Data [file qzae056_supplementary_data.zip › Table S5-done.xlsx]

## Sheet: Table S5
Table S5 Top 50 Cancer Therapeutics Response Signatures that connected with the CSC-specifically expressed genes
Cancer Therapeutics Response Signatures ID	Perturbagen	Mechanism of action of perturbagen	Tissue	zScore	Concentration
CTRS_1377	Afatinib	EGFR inhibitor	Breast cancer	3.2684	0.002–66 μM
CTRS_1425	BRD-A71883111		Breast cancer	3.6876	0.001–33 μM
CTRS_153	BRD-K80183349	EGFR inhibitor	CTRP cell lines	4.1788	0.002–66 μM
CTRS_1562	Erlotinib		Breast cancer	5.2611	0.002–66 μM
CTRS_1595	HLI-373	MDM inhibitor	Breast cancer	3.7413	0.001–33 μM
CTRS_1598	Ibrutinib (PCI-32765)	Tyrosine-protein kinase BTK inhibitor	Breast cancer	4.0667	0.002–66 μM
CTRS_1656	CID-2858522	NFkB pathway inhibitor	Breast cancer	3.4936	0.001–33 μM
CTRS_1762	Saracatinib	Src inhibitor	Breast cancer	3.7175	0.002–66 μM
CTRS_2421	MLS003179190	Caspase inhibitor	Endometrium cancer	4.5274	0.001–33 μM
CTRS_247	MLS003179190	Caspase inhibitor	CTRP cell lines	3.3898	0.001–33 μM
CTRS_2488	Crizotinib	ALK tyrosine kinase receptor inhibitor	Endometrium cancer	3.3415	0.002–66 μM
CTRS_2627	Navitoclax	BCL inhibitor	Endometrium cancer	3.4033	0.001–33 μM
CTRS_2647	NVP-231		Endometrium cancer	3.3642	0.002–66 μM
CTRS_267	Evodiamine	ATPase inhibitor | TRPV agonist	CTRP cell lines	3.3551	0.001–33 μM
CTRS_2754	temsirolimus		Endometrium cancer	4.8039	0.002–66 μM
CTRS_276	Afatinib	EGFR inhibitor	CTRP cell lines	3.7702	0.002–66 μM
CTRS_3284	AC55649	Retinoid receptor agonist	Kidney cancer	3.719	0.001–33 μM
CTRS_3920	BSPBIO_001592	Cyclooxygenase inhibitor | Histone acetyltransferase inhibitor | Lipoxygenase inhibitor | NFkB pathway inhibitor	Large intestine cancer	3.8648	0.0051–170 μM
CTRS_4065	CHEMBL1222381		Large intestine cancer	3.5479	0.0081–270 μM
CTRS_411	abiraterone		CTRP cell lines	3.3961	0.00051–17 μM
CTRS_4188	TG100-115	PI3-kinase p110-delta subunit inhibitor | PI3-kinase p110-gamma subunit inhibitor	Large intestine cancer	3.64	0.002–66 μM
CTRS_434	XL335	Bile acid receptor FXR agonist	CTRP cell lines	3.5745	0.002–66 μM
CTRS_4657	temozolomide		Liver cancer	3.4372	0.002–66 μM
CTRS_4754	bosutinib		Lung cancer	3.5448	0.002–66 μM
CTRS_4786	BRD-K35604418		Lung cancer	3.6213	0.002–270 μM
CTRS_4894	Erlotinib	EGFR inhibitor	Lung cancer	3.3827	0.002–66 μM
CTRS_540	BRD-K04800985		Autonomic ganglia cancer	3.9084	0.002–67 μM
CTRS_5530	Pazopanib	KIT inhibitor | PDGFR tyrosine kinase receptor inhibitor | VEGFR inhibitor	Non-haematopoietic and non-lymphoid cancer	4.132	0.002–66 μM
CTRS_5724	BRD-K02492147	Ribonucleotide reductase inhibitor	Oesophagus cancer	3.8411	0.002–66 μM
CTRS_6262	BRD-M00053801		Ovary cancer	3.2693	0.002–66 μM
CTRS_6352	Gemcitabine	Ribonucleotide reductase inhibitor	Ovary cancer	3.2665	0.001–33 μM
CTRS_6653	HSCI1_000314	Arginase inhibitor	Pancreas cancer	4.0602	0.0081–270 μM
CTRS_6742	BRD1835		Pancreas cancer	3.9322	0.0041–130 μM
CTRS_6882	Linifanib	PDGFR tyrosine kinase receptor inhibitor | VEGFR inhibitor	Pancreas cancer	3.3799	0.002–66 μM
CTRS_6899	MI-2		Pancreas cancer	3.861	0.002–66 μM
CTRS_6957	OSI-027	Serine/threonine-protein kinase mTOR inhibitor	Pancreas cancer	4.1301	0.002–66 μM
CTRS_6969	CHEMBL416418	Glucosyltransferase inhibitor	Pancreas cancer	3.7615	0.0065–210 μM
CTRS_7029	skepinone-L		Pancreas cancer	4.2926	0.002–66 μM
CTRS_7225	Brivanib	FGFR inhibitor | VEGFR inhibitor	Skin cancer	3.7929	0.002–66 μM
CTRS_7290	848193-68-0	SIRT inhibitor	Skin cancer	3.4319	0.0024–80 μM
CTRS_7442	PF-184		Skin cancer	4.032	0.002–66 μM
CTRS_8024	Avrainvillamide	Nucleophosmin inhibitor	Stomach cancer	4.1364	0.001–33 μM
CTRS_8076	Broad-Sai-609		Stomach cancer	4.0956	0.002–66 μM
CTRS_839	Saracatinib	Src inhibitor	Autonomic ganglia cancer	4.0486	0.002–66 μM
CTRS_857	Skiii	Sphingosine kinase inhibitor	Autonomic ganglia cancer	3.383	0.0041–130 μM
CTRS_8591	Broad-Sai-560	HDAC inhibitor	Thyroid cancer	3.4979	0.002–66 μM
CTRS_88	FGIN1-27	Inositol monophosphatase inhibitor	CTRP cell lines	3.6832	0.001–33 μM
CTRS_8963	AM-580	Retinoid receptor agonist	Upper aerodigestive tract cancer	3.7245	0.016–530 μM
CTRS_8998	BMS-195614		Upper aerodigestive tract cancer	4.148	0.002–66 μM
CTRS_9342	Saracatinib	Src inhibitor	Upper aerodigestive tract cancer	3.395	0.002–66 μM
